# Supplementary material for: Poly[aqua[μ2-1,2-bis­(imidazol-1-yl­methyl)benzene-κ2 N 3:N 3′](μ2-5-bromo­benzene-1,3-dicarboxyl­ato-κ3 O 1,O 1′:O 3)nickel(II)]
Source: Acta Crystallogr Sect E Struct Rep Online. 2009 May 7;65(Pt 6):m623. doi: 10.1107/S1600536809016286 (PMC2969767; doi:10.1107/S1600536809016286)
Supplement: Supplementary file 1 [file e-65-0m623-sup1.cif]

##############################################################################
###                                                                        ###
###        Electronic paper (Acta Crystallographica Section E)             ###
###                                                                        ###
##############################################################################
#                                                                            #
# This CIF contains the data in a paper accepted for publication in Acta     #
# Crystallographica Section E. It conforms to the requirements of Notes      #
# for Authors for Section E, and has been peer reviewed under the auspices   #
# of the IUCr Commission on Journals.                                        #
#                                                                            #
# Full details of the Crystallographic Information File format               #
# are given in the paper "The Crystallographic Information File (CIF):       #
# a New Standard Archive File for Crystallography" by S. R. Hall, F. H.      #
# Allen and I. D. Brown [Acta Cryst. (1991), A47, 655-685].                  #
#                                                                            #
# The current version of the core CIF dictionary is obtainable from          #
# ftp://ftp.iucr.org/pub/cif_core.dic. The current version number is 2.4.    #
#                                                                            #
# Software is freely available for graphical display of the structure(s) in  #
# this CIF.  For information consult the CIF home page http://www.iucr.org/  #
# cif/home.html                                                              #
#                                                                            #
# This file may be used for bona fide research purposes within the           #
# scientific community so long as proper attribution is given to the journal # 
# article from which it was obtained.                                        #
#                                                                            #
##############################################################################
                                             
data_I
_audit_creation_method     SHELXL-97
_chemical_name_systematic
;
Poly[aqua[\m~2~-1,2-bis(imidazol-1-ylmethyl)benzene-
\k^2^<i>N</i>^3^:<i>N</i>^3'^](\m~2~-5-bromobenzene-1,3-dicarboxylato-
\k^3^<i>O</i>^1^,<i>O</i>^1'^:<i>O</i>^3^)nickel(II)]
;
_chemical_name_common     ?
_chemical_formula_moiety     'C22 H19 Br N4 Ni O5'
_chemical_formula_sum     'C22 H19 Br N4 Ni O5'
_chemical_formula_iupac     '[Ni (C8 H3 Br O4) (C14 H14 N4) (H2 O)]'
_chemical_formula_weight     558.03
_chemical_melting_point     ?
_symmetry_cell_setting     triclinic
_symmetry_space_group_name_H-M     'P -1'
_symmetry_space_group_name_Hall     '-P 1'
loop_
    _symmetry_equiv_pos_as_xyz
    'x, y, z'
    '-x, -y, -z'
_cell_length_a     9.1374(12)
_cell_length_b     10.1394(14)
_cell_length_c     12.9642(18)
_cell_angle_alpha     80.046(2)
_cell_angle_beta     83.233(2)
_cell_angle_gamma     70.004(2)
_cell_volume     1109.5(3)
_cell_formula_units_Z     2
_cell_measurement_reflns_used     2114
_cell_measurement_theta_min     2.38
_cell_measurement_theta_max     23.96
_cell_measurement_temperature     293(2)
_exptl_crystal_description     block
_exptl_crystal_colour     green
_exptl_crystal_size_max     0.26
_exptl_crystal_size_mid     0.20
_exptl_crystal_size_min     0.18
_exptl_crystal_density_diffrn     1.670
_exptl_crystal_density_meas     ?
_exptl_crystal_density_method     'not measured'
_exptl_crystal_F_000     564
_exptl_absorpt_coefficient_mu     2.718
_exptl_absorpt_correction_type     multi-scan
_exptl_absorpt_process_details     '(SADABS: Bruker, 1997)'
_exptl_absorpt_correction_T_min     0.5384
_exptl_absorpt_correction_T_max     0.6405
_exptl_special_details
;
;
_diffrn_ambient_temperature     293(2)
_diffrn_radiation_type     'MoK\a'
_diffrn_radiation_wavelength     0.71073
_diffrn_radiation_source     'sealed tube'
_diffrn_radiation_monochromator     'graphite'
_diffrn_measurement_device_type     'Bruker SMART APEX CCD area-detector'
_diffrn_measurement_method     '\f and \w'
_diffrn_detector_area_resol_mean     ?
_diffrn_reflns_number     8172
_diffrn_reflns_av_R_equivalents     0.0294
_diffrn_reflns_av_sigmaI/netI     0.0494
_diffrn_reflns_theta_min     1.60
_diffrn_reflns_theta_max     25.50
_diffrn_reflns_theta_full     25.50
_diffrn_measured_fraction_theta_max     0.981
_diffrn_measured_fraction_theta_full     0.981
_diffrn_reflns_limit_h_min     -11
_diffrn_reflns_limit_h_max     9
_diffrn_reflns_limit_k_min     -12
_diffrn_reflns_limit_k_max     11
_diffrn_reflns_limit_l_min     -15
_diffrn_reflns_limit_l_max     15
_diffrn_standards_number     ?
_diffrn_standards_interval_count     ?
_diffrn_standards_interval_time     ?
_diffrn_standards_decay_%     ?
_refine_special_details
;
Refinement of <i>F</i>^2^ against ALL reflections. The weighted <i>R</i>-factor
<i>wR</i> and goodness of fit <i>S</i> are based on <i>F</i>^2^, conventional
<i>R</i>-factors <i>R</i> are based on <i>F</i>, with <i>F</i> set to zero for
negative <i>F</i>^2^. The threshold expression of <i>F</i>^2^ >
\s(<i>F</i>^2^) is used only for calculating <i>R</i>-factors(gt) <i>etc</i>.
and is not relevant to the choice of reflections for refinement.
<i>R</i>-factors based on <i>F</i>^2^ are statistically about twice as large
as those based on <i>F</i>, and <i>R</i>- factors based on ALL data will be
even larger.
;
_reflns_number_total     4055
_reflns_number_gt     3029
_reflns_threshold_expression     I>2\s(I)
_refine_ls_structure_factor_coef     Fsqd
_refine_ls_matrix_type     full
_refine_ls_R_factor_all     0.0605
_refine_ls_R_factor_gt     0.0402
_refine_ls_wR_factor_gt     0.0787
_refine_ls_wR_factor_ref     0.0848
_refine_ls_goodness_of_fit_ref     1.044
_refine_ls_restrained_S_all     1.044
_refine_ls_number_reflns     4055
_refine_ls_number_parameters     291
_refine_ls_number_restraints     0
_refine_ls_hydrogen_treatment     mixed
_refine_ls_weighting_scheme     calc
_refine_ls_weighting_details
           'calc w=1/[\s^2^(Fo^2^)+(0.029P)^2^+0.735P] where P=(Fo^2^+2Fc^2^)/3'
_atom_sites_solution_hydrogens     geom
_atom_sites_solution_primary     direct
_atom_sites_solution_secondary     difmap
_refine_ls_shift/su_max     0.000
_refine_ls_shift/su_mean     0.000
_refine_diff_density_max     0.635
_refine_diff_density_min     -1.122
_refine_ls_extinction_method     none
_refine_ls_extinction_coef     ?
loop_
    _atom_type_symbol
    _atom_type_description
    _atom_type_scat_dispersion_real
    _atom_type_scat_dispersion_imag
    _atom_type_scat_source
    'C' 'C' 0.0033 0.0016
                         'International Tables Vol C Tables 4.2.6.8 and 6.1.1.4'
    'H' 'H' 0.0000 0.0000
                         'International Tables Vol C Tables 4.2.6.8 and 6.1.1.4'
    'N' 'N' 0.0061 0.0033
                         'International Tables Vol C Tables 4.2.6.8 and 6.1.1.4'
    'O' 'O' 0.0106 0.0060
                         'International Tables Vol C Tables 4.2.6.8 and 6.1.1.4'
    'Ni' 'Ni' 0.3393 1.1124
                         'International Tables Vol C Tables 4.2.6.8 and 6.1.1.4'
    'Br' 'Br' -0.2901 2.4595
                         'International Tables Vol C Tables 4.2.6.8 and 6.1.1.4'
_computing_data_collection     'SMART (Bruker, 1997)'
_computing_cell_refinement     'SAINT (Bruker, 1997)'
_computing_data_reduction     'SAINT (Bruker, 1997)'
_computing_structure_solution     'SHELXS97 (Sheldrick, 2008)'
_computing_structure_refinement     'SHELXL97 (Sheldrick, 2008)'
_computing_molecular_graphics     'SHELXTL (Sheldrick, 2008)'
_computing_publication_material     'SHELXTL (Sheldrick, 2008)'
loop_
    _atom_site_type_symbol
    _atom_site_label
    _atom_site_fract_x
    _atom_site_fract_y
    _atom_site_fract_z
    _atom_site_U_iso_or_equiv
    _atom_site_adp_type
    _atom_site_calc_flag
    _atom_site_refinement_flags
    _atom_site_occupancy
    _atom_site_disorder_assembly
    _atom_site_disorder_group
    Ni Ni1 -0.11002(5) 0.18147(4) 0.34656(3) 0.02475(13) Uani d . 1 . .
    N N1 0.1280(3) 0.0814(3) 0.3229(2) 0.0286(7) Uani d . 1 . .
    N N2 0.3530(3) -0.0730(3) 0.2776(2) 0.0332(7) Uani d . 1 . .
    N N3 0.4261(3) -0.5489(3) 0.3554(2) 0.0372(8) Uani d . 1 . .
    N N4 0.6546(3) -0.7159(3) 0.3708(2) 0.0313(7) Uani d . 1 . .
    O O1 -0.0886(3) 0.3683(2) 0.27370(18) 0.0326(6) Uani d . 1 . .
    O O2 -0.0881(4) 0.4666(3) 0.4146(2) 0.0581(9) Uani d . 1 . .
    O O3 -0.1442(3) 0.9777(2) 0.37521(17) 0.0287(5) Uani d . 1 . .
    O O4 -0.1529(3) 1.0986(2) 0.21699(17) 0.0308(6) Uani d . 1 . .
    O O1W -0.0840(3) 0.2116(3) 0.4966(2) 0.0341(7) Uani d . 1 . .
    Br Br1 -0.14928(6) 0.76345(5) -0.06669(3) 0.06060(18) Uani d . 1 . .
    C C1 -0.0961(4) 0.4705(3) 0.3195(3) 0.0282(8) Uani d . 1 . .
    C C2 -0.1196(4) 0.6114(3) 0.2502(3) 0.0251(8) Uani d . 1 . .
    C C3 -0.1282(4) 0.6229(4) 0.1422(3) 0.0291(8) Uani d . 1 . .
    H H3 -0.1227 0.5444 0.1120 0.035 Uiso calc R 1 . .
    C C4 -0.1448(4) 0.7516(4) 0.0806(3) 0.0306(8) Uani d . 1 . .
    C C5 -0.1547(4) 0.8709(4) 0.1226(3) 0.0309(8) Uani d . 1 . .
    H H5 -0.1661 0.9569 0.0796 0.037 Uiso calc R 1 . .
    C C6 -0.1473(4) 0.8599(3) 0.2307(3) 0.0239(7) Uani d . 1 . .
    C C7 -0.1303(4) 0.7308(3) 0.2944(3) 0.0242(7) Uani d . 1 . .
    H H7 -0.1260 0.7240 0.3665 0.029 Uiso calc R 1 . .
    C C8 -0.1508(4) 0.9869(3) 0.2772(3) 0.0247(8) Uani d . 1 . .
    C C9 0.2459(5) 0.1249(4) 0.3411(3) 0.0454(11) Uani d . 1 . .
    H H9 0.2329 0.2076 0.3682 0.055 Uiso calc R 1 . .
    C C10 0.3845(5) 0.0317(4) 0.3144(3) 0.0489(11) Uani d . 1 . .
    H H10 0.4826 0.0376 0.3199 0.059 Uiso calc R 1 . .
    C C11 0.1973(4) -0.0380(4) 0.2842(3) 0.0342(9) Uani d . 1 . .
    H H11 0.1444 -0.0919 0.2638 0.041 Uiso calc R 1 . .
    C C12 0.4673(4) -0.2047(4) 0.2455(3) 0.0468(11) Uani d . 1 . .
    H H12A 0.4975 -0.2743 0.3074 0.056 Uiso calc R 1 . .
    H H12B 0.5601 -0.1848 0.2128 0.056 Uiso calc R 1 . .
    C C13 0.4039(4) -0.2660(4) 0.1699(3) 0.0388(10) Uani d . 1 . .
    C C14 0.4232(5) -0.2198(5) 0.0633(4) 0.0578(12) Uani d . 1 . .
    H H14 0.4746 -0.1540 0.0412 0.069 Uiso calc R 1 . .
    C C15 0.3664(5) -0.2713(5) -0.0108(4) 0.060 Uani d . 1 . .
    H H15 0.3765 -0.2380 -0.0819 0.072 Uiso calc R 1 . .
    C C16 0.2960(4) -0.3706(3) 0.0223(3) 0.060 Uani d . 1 . .
    H H16 0.2594 -0.4069 -0.0267 0.072 Uiso calc R 1 . .
    C C17 0.2782(4) -0.4182(3) 0.1269(3) 0.0678(15) Uani d R 1 . .
    H H17 0.2305 -0.4871 0.1477 0.081 Uiso d R 1 . .
    C C18 0.3299(4) -0.3658(4) 0.2031(3) 0.0427(10) Uani d . 1 . .
    C C19 0.3027(5) -0.4184(4) 0.3173(4) 0.0550(12) Uani d . 1 . .
    H H19A 0.2961 -0.3452 0.3587 0.066 Uiso calc R 1 . .
    H H19B 0.2035 -0.4356 0.3275 0.066 Uiso calc R 1 . .
    C C20 0.5718(4) -0.6006(4) 0.3131(3) 0.0400(10) Uani d . 1 . .
    H H20 0.6095 -0.5598 0.2505 0.048 Uiso calc R 1 . .
    C C21 0.5557(5) -0.7398(4) 0.4541(3) 0.0456(10) Uani d . 1 . .
    H H21 0.5813 -0.8154 0.5082 0.055 Uiso calc R 1 . .
    C C22 0.4150(5) -0.6367(5) 0.4458(3) 0.0491(11) Uani d . 1 . .
    H H22 0.3280 -0.6278 0.4926 0.059 Uiso calc R 1 . .
    H H1WA -0.067(5) 0.285(5) 0.483(3) 0.059(16) Uiso d . 1 . .
    H H1WB -0.008(5) 0.158(4) 0.529(3) 0.047(14) Uiso d . 1 . .
loop_
    _atom_site_aniso_label
    _atom_site_aniso_U_11
    _atom_site_aniso_U_22
    _atom_site_aniso_U_33
    _atom_site_aniso_U_12
    _atom_site_aniso_U_13
    _atom_site_aniso_U_23
    Ni1 0.0333(3) 0.0136(2) 0.0266(2) -0.00590(19) -0.00584(19) -0.00212(18)
    N1 0.0322(18) 0.0215(16) 0.0319(16) -0.0074(14) -0.0049(13) -0.0040(13)
    N2 0.0253(18) 0.0315(18) 0.0413(18) -0.0055(14) -0.0041(14) -0.0079(14)
    N3 0.0277(18) 0.0291(18) 0.048(2) -0.0014(14) -0.0009(15) -0.0063(15)
    N4 0.0332(18) 0.0224(17) 0.0362(17) -0.0061(14) -0.0031(14) -0.0044(14)
    O1 0.0496(16) 0.0163(12) 0.0325(13) -0.0115(12) -0.0013(12) -0.0046(10)
    O2 0.118(3) 0.0240(15) 0.0365(16) -0.0248(16) -0.0304(17) 0.0041(12)
    O3 0.0397(15) 0.0172(12) 0.0281(13) -0.0078(11) -0.0057(11) -0.0015(10)
    O4 0.0452(16) 0.0179(13) 0.0313(13) -0.0116(12) -0.0099(11) -0.0011(10)
    O1W 0.0465(19) 0.0231(16) 0.0311(15) -0.0087(15) -0.0100(13) -0.0006(12)
    Br1 0.1137(5) 0.0440(3) 0.0264(2) -0.0292(3) -0.0036(2) -0.00487(19)
    C1 0.035(2) 0.0182(19) 0.032(2) -0.0078(16) -0.0067(16) -0.0026(15)
    C2 0.0250(19) 0.0179(18) 0.0340(19) -0.0079(15) -0.0046(15) -0.0045(15)
    C3 0.036(2) 0.0230(19) 0.0308(19) -0.0107(16) -0.0016(16) -0.0076(15)
    C4 0.041(2) 0.029(2) 0.0225(18) -0.0123(17) -0.0039(16) -0.0030(15)
    C5 0.043(2) 0.0176(18) 0.0308(19) -0.0116(17) -0.0045(17) 0.0044(15)
    C6 0.0235(19) 0.0167(17) 0.0319(19) -0.0069(15) -0.0033(15) -0.0031(14)
    C7 0.0260(19) 0.0187(18) 0.0283(18) -0.0070(15) -0.0077(15) -0.0016(14)
    C8 0.0231(19) 0.0146(18) 0.035(2) -0.0040(14) -0.0050(15) -0.0012(15)
    C9 0.047(3) 0.037(2) 0.062(3) -0.018(2) -0.005(2) -0.018(2)
    C10 0.038(3) 0.050(3) 0.067(3) -0.022(2) -0.004(2) -0.016(2)
    C11 0.030(2) 0.029(2) 0.046(2) -0.0084(17) -0.0084(17) -0.0067(17)
    C12 0.026(2) 0.046(3) 0.063(3) 0.0006(19) -0.003(2) -0.018(2)
    C13 0.031(2) 0.035(2) 0.041(2) 0.0059(18) -0.0073(18) -0.0122(19)
    C14 0.063(3) 0.037(3) 0.056(3) 0.003(2) -0.004(2) -0.001(2)
    C15 0.059 0.050 0.054 0.015 -0.024 -0.016
    C16 0.059 0.050 0.054 0.015 -0.024 -0.016
    C17 0.038(3) 0.050(3) 0.115(5) -0.002(2) -0.015(3) -0.029(3)
    C18 0.025(2) 0.034(2) 0.061(3) 0.0076(18) -0.0108(19) -0.013(2)
    C19 0.032(2) 0.039(3) 0.079(3) 0.003(2) 0.007(2) -0.003(2)
    C20 0.035(2) 0.032(2) 0.045(2) -0.0026(19) 0.0000(19) -0.0001(19)
    C21 0.049(3) 0.044(3) 0.040(2) -0.015(2) -0.002(2) 0.0038(19)
    C22 0.044(3) 0.054(3) 0.046(3) -0.016(2) 0.005(2) -0.005(2)
_geom_special_details
;
All e.s.d.'s (except the e.s.d. in the dihedral angle between two l.s. planes)
are estimated using the full covariance matrix. The cell e.s.d.'s are taken
into account individually in the estimation of e.s.d.'s in distances, angles
and torsion angles; correlations between e.s.d.'s in cell parameters are only
used when they are defined by crystal symmetry. An approximate (isotropic)
treatment of cell e.s.d.'s is used for estimating e.s.d.'s involving l.s.
planes.
;
loop_
    _geom_bond_atom_site_label_1
    _geom_bond_atom_site_label_2
    _geom_bond_site_symmetry_2
    _geom_bond_distance
    _geom_bond_publ_flag
    Ni1 O1 . 2.027(2) ?
    Ni1 N4 1_465 2.057(3) ?
    Ni1 N1 . 2.072(3) ?
    Ni1 O1W . 2.073(3) ?
    Ni1 O4 1_545 2.133(2) ?
    Ni1 O3 1_545 2.157(2) ?
    Ni1 C8 1_545 2.456(3) ?
    N1 C11 . 1.315(4) ?
    N1 C9 . 1.354(4) ?
    N2 C11 . 1.339(4) ?
    N2 C10 . 1.361(5) ?
    N2 C12 . 1.478(4) ?
    N3 C20 . 1.341(4) ?
    N3 C22 . 1.360(5) ?
    N3 C19 . 1.466(5) ?
    N4 C20 . 1.314(4) ?
    N4 C21 . 1.368(5) ?
    N4 Ni1 1_645 2.057(3) ?
    O1 C1 . 1.260(4) ?
    O2 C1 . 1.237(4) ?
    O3 C8 . 1.264(4) ?
    O3 Ni1 1_565 2.157(2) ?
    O4 C8 . 1.255(4) ?
    O4 Ni1 1_565 2.133(2) ?
    O1W H1WA . 0.80(5) ?
    O1W H1WB . 0.82(4) ?
    Br1 C4 . 1.897(3) ?
    C1 C2 . 1.512(5) ?
    C2 C3 . 1.394(4) ?
    C2 C7 . 1.396(4) ?
    C3 C4 . 1.377(5) ?
    C3 H3 . 0.9300 ?
    C4 C5 . 1.381(5) ?
    C5 C6 . 1.395(5) ?
    C5 H5 . 0.9300 ?
    C6 C7 . 1.392(4) ?
    C6 C8 . 1.503(4) ?
    C7 H7 . 0.9300 ?
    C8 Ni1 1_565 2.456(3) ?
    C9 C10 . 1.345(5) ?
    C9 H9 . 0.9300 ?
    C10 H10 . 0.9300 ?
    C11 H11 . 0.9300 ?
    C12 C13 . 1.508(5) ?
    C12 H12A . 0.9700 ?
    C12 H12B . 0.9700 ?
    C13 C18 . 1.383(6) ?
    C13 C14 . 1.392(6) ?
    C14 C15 . 1.393(6) ?
    C14 H14 . 0.9300 ?
    C15 C16 . 1.357(6) ?
    C15 H15 . 0.9300 ?
    C16 C17 . 1.368(6) ?
    C16 H16 . 0.9300 ?
    C17 C18 . 1.395(5) ?
    C17 H17 . 0.9300 ?
    C18 C19 . 1.507(6) ?
    C19 H19A . 0.9700 ?
    C19 H19B . 0.9700 ?
    C20 H20 . 0.9300 ?
    C21 C22 . 1.353(5) ?
    C21 H21 . 0.9300 ?
    C22 H22 . 0.9300 ?
loop_
    _geom_angle_atom_site_label_1
    _geom_angle_atom_site_label_2
    _geom_angle_atom_site_label_3
    _geom_angle_site_symmetry_1
    _geom_angle_site_symmetry_3
    _geom_angle
    _geom_angle_publ_flag
    O1 Ni1 N4 . 1_465 88.51(11) ?
    O1 Ni1 N1 . . 90.67(10) ?
    N4 Ni1 N1 1_465 . 178.90(11) ?
    O1 Ni1 O1W . . 95.91(11) ?
    N4 Ni1 O1W 1_465 . 87.85(12) ?
    N1 Ni1 O1W . . 91.50(11) ?
    O1 Ni1 O4 . 1_545 100.66(9) ?
    N4 Ni1 O4 1_465 1_545 90.21(10) ?
    N1 Ni1 O4 . 1_545 90.66(10) ?
    O1W Ni1 O4 . 1_545 163.26(11) ?
    O1 Ni1 O3 . 1_545 162.21(9) ?
    N4 Ni1 O3 1_465 1_545 91.35(10) ?
    N1 Ni1 O3 . 1_545 89.66(10) ?
    O1W Ni1 O3 . 1_545 101.87(10) ?
    O4 Ni1 O3 1_545 1_545 61.55(9) ?
    O1 Ni1 C8 . 1_545 131.29(10) ?
    N4 Ni1 C8 1_465 1_545 93.07(11) ?
    N1 Ni1 C8 . 1_545 88.03(11) ?
    O1W Ni1 C8 . 1_545 132.80(12) ?
    O4 Ni1 C8 1_545 1_545 30.73(9) ?
    O3 Ni1 C8 1_545 1_545 30.95(9) ?
    C11 N1 C9 . . 104.8(3) ?
    C11 N1 Ni1 . . 127.0(2) ?
    C9 N1 Ni1 . . 128.2(2) ?
    C11 N2 C10 . . 106.2(3) ?
    C11 N2 C12 . . 126.8(3) ?
    C10 N2 C12 . . 126.9(3) ?
    C20 N3 C22 . . 106.9(3) ?
    C20 N3 C19 . . 127.8(3) ?
    C22 N3 C19 . . 125.2(3) ?
    C20 N4 C21 . . 105.2(3) ?
    C20 N4 Ni1 . 1_645 125.5(3) ?
    C21 N4 Ni1 . 1_645 128.8(3) ?
    C1 O1 Ni1 . . 124.9(2) ?
    C8 O3 Ni1 . 1_565 87.72(19) ?
    C8 O4 Ni1 . 1_565 89.01(19) ?
    Ni1 O1W H1WA . . 99(3) ?
    Ni1 O1W H1WB . . 120(3) ?
    H1WA O1W H1WB . . 104(4) ?
    O2 C1 O1 . . 126.4(3) ?
    O2 C1 C2 . . 117.8(3) ?
    O1 C1 C2 . . 115.9(3) ?
    C3 C2 C7 . . 119.6(3) ?
    C3 C2 C1 . . 120.7(3) ?
    C7 C2 C1 . . 119.8(3) ?
    C4 C3 C2 . . 119.3(3) ?
    C4 C3 H3 . . 120.3 ?
    C2 C3 H3 . . 120.3 ?
    C3 C4 C5 . . 122.1(3) ?
    C3 C4 Br1 . . 118.7(2) ?
    C5 C4 Br1 . . 119.3(3) ?
    C4 C5 C6 . . 118.7(3) ?
    C4 C5 H5 . . 120.7 ?
    C6 C5 H5 . . 120.7 ?
    C7 C6 C5 . . 120.2(3) ?
    C7 C6 C8 . . 120.3(3) ?
    C5 C6 C8 . . 119.5(3) ?
    C6 C7 C2 . . 120.1(3) ?
    C6 C7 H7 . . 119.9 ?
    C2 C7 H7 . . 119.9 ?
    O4 C8 O3 . . 121.2(3) ?
    O4 C8 C6 . . 118.9(3) ?
    O3 C8 C6 . . 119.8(3) ?
    O4 C8 Ni1 . 1_565 60.26(16) ?
    O3 C8 Ni1 . 1_565 61.33(16) ?
    C6 C8 Ni1 . 1_565 170.6(2) ?
    C10 C9 N1 . . 110.4(3) ?
    C10 C9 H9 . . 124.8 ?
    N1 C9 H9 . . 124.8 ?
    C9 C10 N2 . . 106.4(3) ?
    C9 C10 H10 . . 126.8 ?
    N2 C10 H10 . . 126.8 ?
    N1 C11 N2 . . 112.2(3) ?
    N1 C11 H11 . . 123.9 ?
    N2 C11 H11 . . 123.9 ?
    N2 C12 C13 . . 112.5(3) ?
    N2 C12 H12A . . 109.1 ?
    C13 C12 H12A . . 109.1 ?
    N2 C12 H12B . . 109.1 ?
    C13 C12 H12B . . 109.1 ?
    H12A C12 H12B . . 107.8 ?
    C18 C13 C14 . . 120.0(4) ?
    C18 C13 C12 . . 122.4(4) ?
    C14 C13 C12 . . 117.6(4) ?
    C15 C14 C13 . . 120.7(5) ?
    C15 C14 H14 . . 119.7 ?
    C13 C14 H14 . . 119.7 ?
    C16 C15 C14 . . 119.0(4) ?
    C16 C15 H15 . . 120.5 ?
    C14 C15 H15 . . 120.5 ?
    C15 C16 C17 . . 120.9(3) ?
    C15 C16 H16 . . 119.6 ?
    C17 C16 H16 . . 119.6 ?
    C16 C17 C18 . . 121.5(3) ?
    C16 C17 H17 . . 119.3 ?
    C18 C17 H17 . . 119.2 ?
    C13 C18 C17 . . 118.0(4) ?
    C13 C18 C19 . . 122.7(4) ?
    C17 C18 C19 . . 119.3(4) ?
    N3 C19 C18 . . 112.9(3) ?
    N3 C19 H19A . . 109.0 ?
    C18 C19 H19A . . 109.0 ?
    N3 C19 H19B . . 109.0 ?
    C18 C19 H19B . . 109.0 ?
    H19A C19 H19B . . 107.8 ?
    N4 C20 N3 . . 111.8(3) ?
    N4 C20 H20 . . 124.1 ?
    N3 C20 H20 . . 124.1 ?
    C22 C21 N4 . . 109.7(4) ?
    C22 C21 H21 . . 125.1 ?
    N4 C21 H21 . . 125.1 ?
    C21 C22 N3 . . 106.4(4) ?
    C21 C22 H22 . . 126.8 ?
    N3 C22 H22 . . 126.8 ?
loop_
    _geom_torsion_atom_site_label_1
    _geom_torsion_atom_site_label_2
    _geom_torsion_atom_site_label_3
    _geom_torsion_atom_site_label_4
    _geom_torsion_site_symmetry_1
    _geom_torsion_site_symmetry_2
    _geom_torsion_site_symmetry_3
    _geom_torsion_site_symmetry_4
    _geom_torsion
    _geom_torsion_publ_flag
    O1 Ni1 N1 C11 . . . . -131.0(3) ?
    N4 Ni1 N1 C11 1_465 . . .  -17E1(5)
                                       ?
    O1W Ni1 N1 C11 . . . . 133.1(3) ?
    O4 Ni1 N1 C11 1_545 . . . -30.3(3) ?
    O3 Ni1 N1 C11 1_545 . . . 31.2(3) ?
    C8 Ni1 N1 C11 1_545 . . . 0.3(3) ?
    O1 Ni1 N1 C9 . . . . 47.3(3) ?
    N4 Ni1 N1 C9 1_465 . . . 5(6) ?
    O1W Ni1 N1 C9 . . . . -48.6(3) ?
    O4 Ni1 N1 C9 1_545 . . . 148.0(3) ?
    O3 Ni1 N1 C9 1_545 . . . -150.5(3) ?
    C8 Ni1 N1 C9 1_545 . . . 178.6(3) ?
    N4 Ni1 O1 C1 1_465 . . . 73.7(3) ?
    N1 Ni1 O1 C1 . . . . -105.6(3) ?
    O1W Ni1 O1 C1 . . . . -14.0(3) ?
    O4 Ni1 O1 C1 1_545 . . . 163.6(3) ?
    O3 Ni1 O1 C1 1_545 . . . 163.4(3) ?
    C8 Ni1 O1 C1 1_545 . . . 166.5(3) ?
    Ni1 O1 C1 O2 . . . . 14.5(5) ?
    Ni1 O1 C1 C2 . . . . -164.5(2) ?
    O2 C1 C2 C3 . . . . 179.4(3) ?
    O1 C1 C2 C3 . . . . -1.5(5) ?
    O2 C1 C2 C7 . . . . 0.5(5) ?
    O1 C1 C2 C7 . . . . 179.6(3) ?
    C7 C2 C3 C4 . . . . 0.9(5) ?
    C1 C2 C3 C4 . . . . -178.0(3) ?
    C2 C3 C4 C5 . . . . -0.6(5) ?
    C2 C3 C4 Br1 . . . . 177.9(3) ?
    C3 C4 C5 C6 . . . . 0.1(6) ?
    Br1 C4 C5 C6 . . . . -178.4(3) ?
    C4 C5 C6 C7 . . . . 0.0(5) ?
    C4 C5 C6 C8 . . . . 177.3(3) ?
    C5 C6 C7 C2 . . . . 0.4(5) ?
    C8 C6 C7 C2 . . . . -177.0(3) ?
    C3 C2 C7 C6 . . . . -0.8(5) ?
    C1 C2 C7 C6 . . . . 178.1(3) ?
    Ni1 O4 C8 O3 1_565 . . . 7.4(3) ?
    Ni1 O4 C8 C6 1_565 . . . -169.3(3) ?
    Ni1 O3 C8 O4 1_565 . . . -7.4(3) ?
    Ni1 O3 C8 C6 1_565 . . . 169.3(3) ?
    C7 C6 C8 O4 . . . . 174.1(3) ?
    C5 C6 C8 O4 . . . . -3.3(5) ?
    C7 C6 C8 O3 . . . . -2.7(5) ?
    C5 C6 C8 O3 . . . . 179.9(3) ?
    C7 C6 C8 Ni1 . . . 1_565 91.6(15) ?
    C5 C6 C8 Ni1 . . . 1_565 -85.7(15) ?
    C11 N1 C9 C10 . . . . -0.5(5) ?
    Ni1 N1 C9 C10 . . . . -179.1(3) ?
    N1 C9 C10 N2 . . . . 0.4(5) ?
    C11 N2 C10 C9 . . . . -0.1(5) ?
    C12 N2 C10 C9 . . . . -175.4(4) ?
    C9 N1 C11 N2 . . . . 0.5(4) ?
    Ni1 N1 C11 N2 . . . . 179.1(2) ?
    C10 N2 C11 N1 . . . . -0.2(4) ?
    C12 N2 C11 N1 . . . . 175.1(3) ?
    C11 N2 C12 C13 . . . . 29.1(5) ?
    C10 N2 C12 C13 . . . . -156.5(4) ?
    N2 C12 C13 C18 . . . . -91.9(4) ?
    N2 C12 C13 C14 . . . . 88.7(4) ?
    C18 C13 C14 C15 . . . . 1.1(6) ?
    C12 C13 C14 C15 . . . . -179.5(3) ?
    C13 C14 C15 C16 . . . . -2.1(6) ?
    C14 C15 C16 C17 . . . . 1.2(5) ?
    C15 C16 C17 C18 . . . . 0.6(3) ?
    C14 C13 C18 C17 . . . . 0.7(5) ?
    C12 C13 C18 C17 . . . . -178.7(3) ?
    C14 C13 C18 C19 . . . . -178.9(3) ?
    C12 C13 C18 C19 . . . . 1.7(5) ?
    C16 C17 C18 C13 . . . . -1.6(4) ?
    C16 C17 C18 C19 . . . . 178.0(2) ?
    C20 N3 C19 C18 . . . . 20.2(6) ?
    C22 N3 C19 C18 . . . . -163.9(4) ?
    C13 C18 C19 N3 . . . . -94.0(5) ?
    C17 C18 C19 N3 . . . . 86.4(4) ?
    C21 N4 C20 N3 . . . . 0.6(4) ?
    Ni1 N4 C20 N3 1_645 . . . -172.4(2) ?
    C22 N3 C20 N4 . . . . -0.1(4) ?
    C19 N3 C20 N4 . . . . 176.4(4) ?
    C20 N4 C21 C22 . . . . -0.9(4) ?
    Ni1 N4 C21 C22 1_645 . . . 171.8(3) ?
    N4 C21 C22 N3 . . . . 0.8(5) ?
    C20 N3 C22 C21 . . . . -0.5(4) ?
    C19 N3 C22 C21 . . . . -177.1(4) ?
data_global
_journal_date_recd_electronic     2009-04-29
_journal_date_accepted     2009-04-30
_journal_name_full     'Acta Crystallographica, Section E'
_journal_year     2009
_journal_volume     65
_journal_issue      6
_journal_page_first     m623
_journal_page_last     m623
_journal_paper_category     QM
_journal_coeditor_code     AT2774
_publ_contact_author_name     'Guang-Xiang Liu'
_publ_contact_author_address
;
Anhui Key Laboratory of Functional Coordination Compounds
School of Chemistry and Chemical Engineering
Anqing Normal University
Anqing 246003
People's Republic of China
;
_publ_contact_author_email     'liugx@live.com'
_publ_contact_author_fax     '86-556-5500690'
_publ_contact_author_phone     '86-556-5500690'
_publ_section_title
;\
Poly[aqua[\m~2~-1,2-bis(imidazol-1-ylmethyl)benzene-\
\k^2^<i>N</i>^3^:<i>N</i>^3'^](\m~2~-5-bromobenzene-1,3-dicarboxylato-\
\k^3^<i>O</i>^1^,<i>O</i>^1'^:<i>O</i>^3^)nickel(II)]
;
loop_
    _publ_author_name
    _publ_author_footnote
    _publ_author_address
    'Zhu, Kun' .
;
Anhui Key Laboratory of Functional Coordination Compounds
School of Chemistry and Chemical Engineering
Anqing Normal University
Anqing 246003
People's Republic of China
;
    'Chen, Hong' .
;
Anhui Key Laboratory of Functional Coordination Compounds
School of Chemistry and Chemical Engineering
Anqing Normal University
Anqing 246003
People's Republic of China
;
    'Liu, Guang-Xiang' .
;
Anhui Key Laboratory of Functional Coordination Compounds
School of Chemistry and Chemical Engineering
Anqing Normal University
Anqing 246003
People's Republic of China
;
