# Supplementary material for: Poly[aqua[μ2-1,2-bis­(imidazol-1-yl­methyl)benzene-κ2 N 3:N 3′](μ2-5-bromo­benzene-1,3-dicarboxyl­ato-κ3 O 1,O 1′:O 3)nickel(II)]
Source: Acta Crystallogr Sect E Struct Rep Online. 2009 May 7;65(Pt 6):m623. doi: 10.1107/S1600536809016286 (PMC2969767; doi:10.1107/S1600536809016286)
Supplement: Supplementary file 2 [file e-65-0m623-Isup2.hkl]

# 
# h,k,l, Fc-squared, Fo-squared, sigma(Fo-squared) and status flag 
# 
data_I
_shelx_title ' K2 in P-1' 
_shelx_refln_list_code          4 
_shelx_F_calc_maximum      191.09 
_exptl_crystal_F_000       564.00 
_reflns_d_resolution_high  0.8255 
 
loop_ 
 _symmetry_equiv_pos_as_xyz 
 'x, y, z' 
 '-x, -y, -z' 
 
_cell_length_a     9.1374 
_cell_length_b    10.1394 
_cell_length_c    12.9642 
_cell_angle_alpha  80.046 
_cell_angle_beta   83.233 
_cell_angle_gamma  70.004 
 
_shelx_F_squared_multiplier     1.000 
 
loop_ 
 _refln_index_h 
 _refln_index_k 
 _refln_index_l 
 _refln_F_squared_calc 
 _refln_F_squared_meas 
 _refln_F_squared_sigma 
 _refln_observed_status 
   1   0   0     7885.08     8405.43     73.25 o 
   2   0   0      292.16      298.69      8.29 o 
   3   0   0    11930.26    12745.15    114.58 o 
   4   0   0    22353.62    23345.13    202.69 o 
   5   0   0     2541.22     2437.63     37.05 o 
   6   0   0       12.98       12.30      9.04 o 
   7   0   0     1166.48     1206.16     79.70 o 
   8   0   0      350.40      374.45     40.99 o 
   9   0   0      229.91      261.95     39.42 o 
  10   0   0        0.27        4.95     26.33 o 
  -9   1   0       82.72       69.39     27.48 o 
  -8   1   0     1519.55     1375.75     74.00 o 
  -7   1   0      129.00      104.85     16.47 o 
  -6   1   0      505.45      548.29     27.02 o 
  -5   1   0      376.37      469.48     24.56 o 
  -4   1   0     5855.35     5843.55     63.04 o 
  -3   1   0     9149.05     9540.50     89.75 o 
  -2   1   0     3746.52     3819.88     54.17 o 
  -1   1   0      811.48      820.74     16.98 o 
   0   1   0      319.02      306.97     12.07 o 
   1   1   0     2980.78     2887.18     52.26 o 
   2   1   0    12410.79    13033.47    200.94 o 
   3   1   0      185.52      198.80      8.12 o 
   4   1   0      713.21      663.98     17.52 o 
   5   1   0     1936.30     1904.15     31.68 o 
   6   1   0      521.98      530.83     17.96 o 
   7   1   0      128.23      148.84     26.29 o 
   8   1   0      161.70      126.12     28.67 o 
   9   1   0      268.62      242.15     37.84 o 
  10   1   0       66.69       69.05     31.20 o 
  -9   2   0       80.29       82.48     31.55 o 
  -8   2   0        9.91        0.00     18.04 o 
  -7   2   0      132.37       96.72     17.56 o 
  -6   2   0       76.32      124.19     19.33 o 
  -5   2   0      419.19      430.41     24.38 o 
  -4   2   0     2064.57     2061.04     58.30 o 
  -3   2   0       50.34       51.55      8.71 o 
  -2   2   0     1898.48     1868.97     36.59 o 
  -1   2   0       87.94       94.33      8.86 o 
   0   2   0     7313.44     7208.96     66.04 o 
   1   2   0     2599.35     2552.48     28.20 o 
   2   2   0       70.28       75.87      4.78 o 
   3   2   0     7484.83     7660.99     85.18 o 
   4   2   0     1049.76      964.04     19.13 o 
   5   2   0      238.09      248.61     11.64 o 
   6   2   0       85.92       68.77      8.37 o 
   7   2   0      584.88      656.49     42.12 o 
   8   2   0      520.98      481.04     44.14 o 
   9   2   0       96.12      113.84     30.09 o 
  10   2   0       24.54       51.89     28.17 o 
  -9   3   0       30.16       38.92     29.32 o 
  -8   3   0      145.60      134.69     23.12 o 
  -7   3   0      247.16      243.25     31.20 o 
  -6   3   0      375.20      367.54     28.65 o 
  -5   3   0     1509.27     1637.14     70.10 o 
  -4   3   0      113.12      110.36     22.57 o 
  -3   3   0     3838.59     3969.85     68.69 o 
  -2   3   0     3621.17     3634.15     60.82 o 
  -1   3   0     6696.57     6743.22    102.32 o 
   0   3   0     1270.22     1375.84     21.22 o 
   1   3   0      303.42      340.67     12.22 o 
   2   3   0      876.46      940.62     17.09 o 
   3   3   0       55.26       51.47      5.34 o 
   4   3   0      395.21      381.26     14.27 o 
   5   3   0       22.88       13.95      6.67 o 
   6   3   0      340.94      368.79     20.90 o 
   7   3   0      196.94      153.02     16.43 o 
   8   3   0        1.13       12.50     11.98 o 
   9   3   0      165.87      142.63     30.55 o 
  10   3   0      134.55      155.29     36.69 o 
  -8   4   0       32.66       11.44     24.64 o 
  -7   4   0      399.34      347.07     37.79 o 
  -6   4   0      447.57      435.20     32.05 o 
  -5   4   0      425.70      321.20     24.80 o 
  -4   4   0        2.11       30.29     10.97 o 
  -3   4   0       80.07       78.58     12.66 o 
  -2   4   0     2741.82     2704.21     35.83 o 
  -1   4   0      821.60      768.40     21.51 o 
   0   4   0     1501.73     1465.50     24.61 o 
   1   4   0      143.52      152.79      8.18 o 
   2   4   0     1601.99     1656.03     32.62 o 
   3   4   0     7216.44     7423.18     76.54 o 
   4   4   0     3387.56     3289.10     43.79 o 
   5   4   0       20.45       12.98      5.30 o 
   6   4   0     2267.75     2186.37     69.03 o 
   7   4   0     1089.90     1222.89     39.94 o 
   8   4   0      111.54      138.69     17.69 o 
   9   4   0        8.76        4.82     12.14 o 
  10   4   0       49.39       54.04     27.71 o 
  -7   5   0       21.51        8.29     16.47 o 
  -6   5   0      758.24      711.62     38.95 o 
  -5   5   0     1449.51     1443.97     50.06 o 
  -4   5   0      361.95      402.32     26.43 o 
  -3   5   0       31.64       36.01     11.53 o 
  -2   5   0     3207.02     3175.38    101.62 o 
  -1   5   0     2547.19     2467.22     41.12 o 
   0   5   0     4000.73     3877.15     49.74 o 
   1   5   0        3.47        6.47      4.50 o 
   2   5   0     3151.51     2985.48     41.49 o 
   3   5   0     3106.54     3203.90     43.85 o 
   4   5   0      477.85      485.32     16.17 o 
   5   5   0       10.76       14.91      8.24 o 
   6   5   0      143.43      119.12     15.10 o 
   7   5   0      457.39      441.89     37.31 o 
   8   5   0        0.53        0.00     11.40 o 
   9   5   0       21.03       21.53     13.89 o 
  10   5   0       39.04       22.57     22.03 o 
  -7   6   0       28.92       20.65     18.51 o 
  -6   6   0        0.48       24.91     16.12 o 
  -5   6   0      630.87      596.38     35.81 o 
  -4   6   0       46.73       65.01     35.68 o 
  -3   6   0       11.74       26.66     12.60 o 
  -2   6   0      133.62      129.57     16.04 o 
  -1   6   0      183.42      193.63     11.94 o 
   0   6   0      660.93      673.79     19.79 o 
   1   6   0      264.19      245.75     12.69 o 
   2   6   0      274.99      254.75     15.37 o 
   3   6   0      201.15      216.67     19.21 o 
   4   6   0      329.78      329.06     14.82 o 
   5   6   0       17.27       21.45      9.02 o 
   6   6   0      809.01      811.87     32.07 o 
   7   6   0      434.53      457.95     26.67 o 
   8   6   0       62.69       48.97     14.86 o 
   9   6   0        4.97        0.00     14.59 o 
  10   6   0      169.82      173.69     63.23 o 
  -6   7   0      301.55      341.46     79.45 o 
  -5   7   0      402.45      381.04     32.61 o 
  -4   7   0        0.65        0.00     12.55 o 
  -3   7   0      194.76      197.00     22.05 o 
  -2   7   0     4406.82     4274.99     96.70 o 
  -1   7   0     2043.12     2041.72     51.96 o 
   0   7   0      409.80      400.22     21.74 o 
   1   7   0      328.27      375.57     16.75 o 
   2   7   0     5146.33     4940.24     91.93 o 
   3   7   0     1859.85     1788.20     35.14 o 
   4   7   0      680.04      718.70     22.30 o 
   5   7   0      147.96      159.77     16.61 o 
   6   7   0      584.39      539.11     43.29 o 
   7   7   0      267.19      291.93     36.23 o 
   8   7   0      181.20      110.58     27.79 o 
   9   7   0        0.74       33.89     23.07 o 
  10   7   0        9.73        3.38     22.72 o 
  -5   8   0       57.29       86.63     34.35 o 
  -4   8   0        2.09        0.00     14.46 o 
  -3   8   0       27.59       24.68     23.57 o 
  -2   8   0        7.55        0.00     18.35 o 
  -1   8   0       13.06        4.30     18.54 o 
   0   8   0      229.15      243.22     33.81 o 
   1   8   0       99.73      110.95     15.47 o 
   2   8   0      531.26      470.17     25.78 o 
   3   8   0      791.89      875.77     34.29 o 
   4   8   0      295.32      330.62     77.70 o 
   5   8   0      200.29      207.07     30.17 o 
   6   8   0      356.27      401.74     41.41 o 
   7   8   0      395.21      387.27     41.45 o 
   8   8   0        1.96        0.00     19.46 o 
   9   8   0      343.72      453.02     49.55 o 
  10   8   0       89.53       70.47     30.94 o 
  -4   9   0       22.24       15.01     29.52 o 
  -3   9   0       53.82       70.43     33.28 o 
  -2   9   0      400.10      304.17     43.99 o 
  -1   9   0      730.34      847.20     61.14 o 
   0   9   0       34.86       24.33     21.61 o 
   1   9   0     1132.78     1325.82     68.17 o 
   3   9   0     1028.10     1052.81     40.18 o 
   4   9   0      544.74      525.44     43.14 o 
   5   9   0     1947.41     1853.72     80.72 o 
   6   9   0     1196.87     1178.12     66.36 o 
   7   9   0      221.64      245.60     37.58 o 
   8   9   0      399.37      511.97     53.04 o 
   9   9   0      826.97      826.43     63.56 o 
  -2  10   0      439.90      482.26     57.11 o 
  -1  10   0      763.74      719.42     63.48 o 
   0  10   0        3.89       22.61     23.80 o 
   1  10   0      790.94      784.25     58.88 o 
   2  10   0      659.77      723.49     53.04 o 
   3  10   0      410.39      413.62     28.93 o 
   4  10   0        3.89        0.00     17.23 o 
   5  10   0       91.98       88.05     27.71 o 
   6  10   0       46.39       29.40     24.26 o 
   7  10   0       44.99       65.71     30.05 o 
   8  10   0       88.39       84.78     32.97 o 
  -1  11   0       37.83       93.84     37.00 o 
   0  11   0      334.43      311.70     48.05 o 
   1  11   0      222.23      276.19     44.87 o 
   3  11   0       75.33      100.41     26.98 o 
   4  11   0      374.65      347.39     42.18 o 
   5  11   0      502.77      559.95     52.51 o 
   6  11   0      273.45      302.02     43.45 o 
   7  11   0        0.18       14.05     27.40 o 
   4  12   0       27.36       62.87     27.44 o 
  -7 -11   1        0.58        0.00     22.99 o 
  -6 -11   1        6.91        0.00     22.65 o 
  -5 -11   1       86.84       83.60     27.94 o 
  -4 -11   1       44.60       85.02     28.02 o 
  -3 -11   1      122.35      111.50     30.97 o 
  -2 -11   1      475.39      421.85     49.55 o 
   0 -11   1      450.39      478.47     56.00 o 
  -8 -10   1      254.41      216.63     42.10 o 
  -7 -10   1      165.18      120.83     34.81 o 
  -6 -10   1        1.56        7.60     22.30 o 
  -5 -10   1     1398.60     1420.43     75.15 o 
  -4 -10   1     1817.70     1877.28     84.21 o 
  -3 -10   1      437.93      468.18     59.93 o 
  -2 -10   1       35.26       71.96     17.33 o 
  -1 -10   1     1551.98     1680.19     83.83 o 
   0 -10   1     1039.54     1020.37     69.16 o 
   1 -10   1      246.20      307.01     47.44 o 
   2 -10   1        0.57       50.55     31.32 o 
  -9  -9   1       28.85       10.17     24.56 o 
  -8  -9   1      352.44      379.67     48.63 o 
  -7  -9   1      675.84      717.39     56.34 o 
  -6  -9   1      171.97      127.24     31.40 o 
  -5  -9   1       91.52       60.14     24.45 o 
  -4  -9   1      267.56      324.59     37.19 o 
  -3  -9   1      465.32      487.86     52.16 o 
  -2  -9   1        5.17        3.51      8.87 o 
  -1  -9   1       13.23       10.48     18.96 o 
   0  -9   1        7.91        0.00     17.12 o 
   1  -9   1      233.43      208.45     37.46 o 
   2  -9   1        3.95        0.00     21.07 o 
   3  -9   1      128.96       93.96     33.08 o 
   4  -9   1        1.48        0.00     23.95 o 
 -10  -8   1        3.17        0.00     24.68 o 
  -9  -8   1       29.51        2.49     20.76 o 
  -8  -8   1        3.40       10.75     21.69 o 
  -7  -8   1      285.01      243.84     36.46 o 
  -6  -8   1       17.71       12.13     17.73 o 
  -5  -8   1      298.88      266.94     34.51 o 
  -4  -8   1       96.24       72.19     38.13 o 
  -3  -8   1       94.47       82.18     15.02 o 
  -2  -8   1     1064.19     1124.16     38.90 o 
  -1  -8   1      231.66      252.42     20.69 o 
   0  -8   1      259.92      236.09     33.08 o 
   1  -8   1       46.40       66.02     24.30 o 
   2  -8   1      218.01      203.27     35.16 o 
   3  -8   1        8.37       28.90     25.22 o 
   4  -8   1      369.81      397.90     51.09 o 
   5  -8   1       41.76       53.89     31.93 o 
 -10  -7   1      139.26      124.82     34.01 o 
  -9  -7   1       49.31       58.03     26.37 o 
  -8  -7   1      559.66      498.04     46.94 o 
  -7  -7   1       12.86       17.50     18.62 o 
  -6  -7   1      801.25      897.52     54.19 o 
  -5  -7   1      496.15      493.86     39.34 o 
  -4  -7   1      985.86     1008.45     50.86 o 
  -3  -7   1       59.00       59.13     12.34 o 
  -2  -7   1      485.55      463.28     23.62 o 
  -1  -7   1       26.34       11.91     18.48 o 
   0  -7   1       27.52       20.01      9.90 o 
   1  -7   1      453.40      418.75     48.34 o 
   2  -7   1      259.73      264.29     22.43 o 
   3  -7   1      253.25      271.01     24.64 o 
   4  -7   1       78.21       65.79     18.50 o 
   5  -7   1      694.93      715.79     41.28 o 
   6  -7   1      331.19      273.38     31.30 o 
 -10  -6   1        1.53       14.39     23.18 o 
  -9  -6   1       10.38        0.00     16.70 o 
  -8  -6   1        3.68        0.00     17.04 o 
  -7  -6   1      187.41      167.27     22.20 o 
  -6  -6   1      199.51      211.65     25.81 o 
  -5  -6   1      621.13      615.71     25.95 o 
  -4  -6   1      260.11      213.45     13.97 o 
  -3  -6   1       95.53       78.48     10.24 o 
  -2  -6   1     2381.96     2408.67     38.06 o 
  -1  -6   1     3955.23     4116.65     68.84 o 
   0  -6   1     2309.52     2308.60     38.10 o 
   1  -6   1      646.14      674.64     20.31 o 
   2  -6   1     3470.93     3544.13     71.03 o 
   3  -6   1     1670.48     1601.57     52.43 o 
   4  -6   1      325.08      389.60     28.65 o 
   5  -6   1       73.89       52.15     20.30 o 
   6  -6   1      363.12      429.31     39.96 o 
   7  -6   1      264.07      223.22     30.03 o 
 -10  -5   1      349.55      364.05     44.64 o 
  -9  -5   1       96.90       90.28     18.74 o 
  -8  -5   1        1.41        0.00      8.93 o 
  -7  -5   1      458.28      496.91     26.93 o 
  -6  -5   1     1565.42     1537.11     42.24 o 
  -5  -5   1      846.30      832.33     22.66 o 
  -4  -5   1       51.58       58.12      7.71 o 
  -3  -5   1      829.96      874.99     41.13 o 
  -2  -5   1     3835.15     3868.89     48.74 o 
  -1  -5   1     2489.93     2451.99     42.84 o 
   0  -5   1       63.11       70.02      7.22 o 
   1  -5   1       77.25       65.19      7.31 o 
   2  -5   1      906.10      972.21     32.61 o 
   3  -5   1      492.94      492.12     26.36 o 
   4  -5   1      203.46      174.03     27.54 o 
   5  -5   1       27.49       24.44     13.34 o 
   6  -5   1       20.87       24.80     15.50 o 
   7  -5   1       23.44       43.54     30.78 o 
 -10  -4   1       15.90       29.05     24.03 o 
  -9  -4   1      311.00      339.19     26.53 o 
  -8  -4   1        5.81       18.78     12.14 o 
  -7  -4   1       97.08      102.89     14.99 o 
  -6  -4   1       12.79       16.26      9.44 o 
  -5  -4   1        6.30        3.10      5.49 o 
  -4  -4   1        4.80        5.74      5.22 o 
  -3  -4   1     3917.66     3989.85     49.93 o 
  -2  -4   1     5507.75     5651.91     60.69 o 
  -1  -4   1      655.63      731.54     19.20 o 
   0  -4   1      305.63      316.07     22.48 o 
   1  -4   1     4591.68     4869.40     55.69 o 
   2  -4   1     6986.20     7673.72    123.87 o 
   3  -4   1     2560.79     2461.69     54.14 o 
   4  -4   1      536.55      604.68     29.12 o 
   5  -4   1      964.20      886.52     37.27 o 
   6  -4   1      587.52      610.35     45.96 o 
   7  -4   1      345.56      420.27     53.48 o 
   8  -4   1        0.25        0.00     16.62 o 
 -10  -3   1      135.69      103.09     32.32 o 
  -9  -3   1       23.30       12.86     21.49 o 
  -8  -3   1        0.35        2.10     11.01 o 
  -7  -3   1      332.94      350.79     22.51 o 
  -6  -3   1     4419.26     4391.25     58.72 o 
  -5  -3   1     1961.45     2066.36     46.56 o 
  -4  -3   1       69.09       60.91      6.78 o 
  -3  -3   1     1685.59     1704.71     26.77 o 
  -2  -3   1    14018.66    14280.57    127.02 o 
  -1  -3   1     6534.81     6913.85     67.10 o 
   0  -3   1        4.75        7.05      3.09 o 
   1  -3   1     3458.59     3431.48     40.18 o 
   2  -3   1      330.71      262.04     10.66 o 
   3  -3   1      716.32      724.01     47.36 o 
   4  -3   1       35.39       46.60     11.31 o 
   5  -3   1      108.15      156.13     18.01 o 
   6  -3   1      123.84      142.75     47.98 o 
   7  -3   1       99.73      128.96     20.48 o 
   8  -3   1       66.09       72.69     28.29 o 
   9  -3   1       52.98        3.72     24.14 o 
 -10  -2   1      258.48      242.88     42.57 o 
  -9  -2   1      396.62      388.04     44.56 o 
  -8  -2   1       22.72       12.78     17.43 o 
  -7  -2   1      130.56      147.40     21.49 o 
  -6  -2   1      188.36      168.57     11.86 o 
  -5  -2   1     2201.16     2146.17     34.90 o 
  -4  -2   1      981.54     1015.67     20.97 o 
  -3  -2   1      328.15      340.11     11.27 o 
  -2  -2   1     1786.24     1852.59     24.79 o 
  -1  -2   1      180.27      194.40      6.00 o 
   0  -2   1     1222.74     1318.24     17.98 o 
   1  -2   1     1588.87     1526.13     20.84 o 
   2  -2   1      128.17      112.95      6.36 o 
   3  -2   1      871.44      998.88     28.74 o 
   4  -2   1       25.33       42.85     10.10 o 
   5  -2   1     2030.98     2142.17     51.85 o 
   6  -2   1      483.21      499.19     28.13 o 
   7  -2   1        2.30        2.83     14.64 o 
   8  -2   1      423.33      421.16     46.40 o 
   9  -2   1      155.10      226.49     41.99 o 
 -10  -1   1        1.29       18.77     25.41 o 
  -9  -1   1       20.43       21.61     21.49 o 
  -8  -1   1       97.70       56.15     22.22 o 
  -7  -1   1       39.78       18.00     11.15 o 
  -6  -1   1      442.77      463.82     17.55 o 
  -5  -1   1     1342.20     1343.88     26.83 o 
  -4  -1   1      255.35      238.90     11.83 o 
  -3  -1   1     2139.49     2014.01     28.45 o 
  -2  -1   1     8882.07     8795.05     98.91 o 
  -1  -1   1      984.43     1053.17     14.11 o 
   0  -1   1      360.14      411.25      8.37 o 
   1  -1   1     8664.17     9211.39    126.56 o 
   2  -1   1    20900.31    21197.23    180.32 o 
   3  -1   1      111.63      104.59      6.26 o 
   4  -1   1      952.25      874.48     17.99 o 
   5  -1   1     1538.06     1566.88     40.65 o 
   6  -1   1     3013.40     2926.35     62.85 o 
   7  -1   1        2.06        0.00     10.50 o 
   8  -1   1        3.41       38.96     23.41 o 
   9  -1   1      100.75       68.17     26.91 o 
 -10   0   1      169.96      213.32     42.64 o 
  -9   0   1      403.54      297.53     42.53 o 
  -8   0   1       16.80       38.92     21.11 o 
  -7   0   1     1088.08     1120.33     38.98 o 
  -6   0   1     3957.07     3931.03     94.69 o 
  -5   0   1     2187.91     2192.35     35.56 o 
  -4   0   1      116.80      103.84      8.17 o 
  -3   0   1     8206.74     8430.43     81.82 o 
  -2   0   1    36517.23    37709.93    321.70 o 
  -1   0   1      420.32      480.53      8.96 o 
   0   0   1      242.10      248.58      9.74 o 
   1   0   1      206.52      212.20      5.40 o 
   2   0   1     7911.69     8232.78     74.56 o 
   3   0   1     2548.44     2559.01     48.87 o 
   4   0   1      518.49      585.37     15.04 o 
   5   0   1       42.79       52.96      6.86 o 
   6   0   1        4.48       15.59      8.52 o 
   7   0   1      122.03      128.12     25.91 o 
   8   0   1       49.68       37.38     20.50 o 
   9   0   1       70.85       70.78     27.02 o 
  10   0   1        2.94        0.00     22.30 o 
  -9   1   1       46.86        0.00     21.84 o 
  -8   1   1      960.62      833.15     57.65 o 
  -7   1   1       36.14       56.12     14.26 o 
  -6   1   1       84.63       76.25     15.87 o 
  -5   1   1      120.48       67.90     13.15 o 
  -4   1   1     1200.10     1219.14     24.91 o 
  -3   1   1     5276.85     5395.06     57.24 o 
  -2   1   1    12857.75    13079.71    149.03 o 
  -1   1   1      100.92      102.62      4.65 o 
   0   1   1     1624.75     1654.79     24.36 o 
   1   1   1    14744.47    15091.46    132.48 o 
   2   1   1     8624.55     8367.63     75.92 o 
   3   1   1     2445.71     2552.73     30.94 o 
   4   1   1      670.17      595.51     14.68 o 
   5   1   1     2230.90     2341.20     35.23 o 
   6   1   1      500.10      522.45     21.90 o 
   7   1   1      170.51      183.54     29.09 o 
   8   1   1       19.63       17.85     19.69 o 
   9   1   1      200.90      215.86     38.46 o 
  10   1   1       46.74       56.34     29.02 o 
  -9   2   1       19.37       20.92     24.07 o 
  -8   2   1      446.45      488.11     33.13 o 
  -7   2   1     1066.99     1076.79     42.43 o 
  -6   2   1      420.81      429.24     26.13 o 
  -5   2   1        9.68       57.88     22.51 o 
  -4   2   1     3758.47     3565.39    175.81 o 
  -3   2   1     3153.38     3189.91     57.01 o 
  -2   2   1     1196.23     1252.64     18.78 o 
  -1   2   1       95.03      100.60      8.48 o 
   0   2   1    10332.86    10471.00    144.73 o 
   1   2   1    10302.96    10633.11    113.97 o 
   2   2   1     4197.83     4279.32     69.14 o 
   3   2   1     1288.50     1430.15     31.32 o 
   4   2   1      659.79      675.23     14.44 o 
   5   2   1      456.67      554.13     15.32 o 
   6   2   1       37.20       41.66     10.20 o 
   7   2   1       44.79       47.43     11.66 o 
   8   2   1       27.90        3.49     17.89 o 
   9   2   1       33.23       54.58     25.87 o 
  10   2   1       87.79       99.37     32.89 o 
  -9   3   1        9.29        0.00     22.41 o 
  -8   3   1       12.23        2.09     15.19 o 
  -7   3   1      336.39      329.04     61.53 o 
  -6   3   1      146.81      110.44     20.96 o 
  -5   3   1      926.42      965.19     37.16 o 
  -4   3   1       50.15       56.11     11.80 o 
  -3   3   1      386.31      357.04     38.86 o 
  -2   3   1     2482.79     2598.80     33.32 o 
  -1   3   1       77.06       64.53      5.49 o 
   0   3   1      788.43      707.25     25.29 o 
   1   3   1     8708.59     8694.67    219.57 o 
   2   3   1        9.03        8.95      5.93 o 
   3   3   1      204.58      212.24      9.03 o 
   4   3   1     2235.60     2200.81     29.01 o 
   5   3   1     2398.67     2545.64     34.60 o 
   6   3   1      201.83      193.59     23.36 o 
   7   3   1       36.74       43.40     11.85 o 
   8   3   1      471.59      452.28     26.34 o 
   9   3   1      581.69      614.37     52.24 o 
  10   3   1       39.57       35.69     26.10 o 
  11   3   1       18.96        7.22     25.64 o 
  -8   4   1      173.57      163.55     25.89 o 
  -7   4   1       51.20       70.71     25.75 o 
  -6   4   1        0.70        0.00     16.14 o 
  -5   4   1      152.48       98.68     16.96 o 
  -4   4   1     3871.56     3728.53     75.35 o 
  -3   4   1     1450.55     1436.24     40.98 o 
  -2   4   1      643.59      659.66     53.95 o 
  -1   4   1      142.48      147.51      8.65 o 
   0   4   1     3563.04     3442.58     52.51 o 
   1   4   1     3985.89     3902.35     82.88 o 
   2   4   1     1141.62     1161.94     21.61 o 
   3   4   1      841.82      893.09     18.44 o 
   4   4   1      336.01      266.43     12.02 o 
   5   4   1      183.05      175.09     14.46 o 
   6   4   1      604.96      645.60     28.56 o 
   7   4   1       20.89       13.10     10.16 o 
   8   4   1        4.00        0.00     11.11 o 
   9   4   1      251.14      215.43     22.74 o 
  10   4   1      153.16      204.19     37.96 o 
  11   4   1        5.09        0.00     25.41 o 
  -7   5   1      554.56      474.92     36.05 o 
  -6   5   1       59.79       94.27     20.51 o 
  -5   5   1        1.47        0.00     11.07 o 
  -4   5   1       11.88       24.69     12.40 o 
  -3   5   1      630.90      570.98     35.85 o 
  -2   5   1      553.01      566.25     25.90 o 
  -1   5   1       50.79       36.12      6.21 o 
   0   5   1        1.98        2.54      4.68 o 
   1   5   1      353.84      302.23     27.15 o 
   2   5   1       55.78       44.38      6.56 o 
   3   5   1     1246.00     1325.58     33.52 o 
   4   5   1     1085.47     1008.45     22.05 o 
   5   5   1       27.24       29.14      9.43 o 
   6   5   1      188.95      204.18     46.56 o 
   7   5   1     1725.60     1709.30     48.46 o 
   8   5   1      115.11      113.06     17.71 o 
   9   5   1        6.69        6.45     12.11 o 
  10   5   1      141.75      187.61     36.58 o 
  11   5   1      110.24      120.59     34.97 o 
  -7   6   1       16.97        0.00     14.75 o 
  -6   6   1      292.18      246.41     29.03 o 
  -5   6   1      293.14      402.28     30.80 o 
  -4   6   1      464.69      511.81     72.54 o 
  -3   6   1      297.17      287.07     32.09 o 
  -2   6   1       58.01       72.73     13.76 o 
  -1   6   1     4194.00     4195.75     68.53 o 
   0   6   1     2375.51     2321.24     45.12 o 
   1   6   1      836.31      840.71     39.84 o 
   2   6   1       72.65       60.23      7.98 o 
   3   6   1     3434.93     3581.06     50.11 o 
   4   6   1     4482.00     4504.49     58.78 o 
   5   6   1       45.23       25.68      9.87 o 
   6   6   1       49.93       29.01     11.52 o 
   7   6   1      521.90      555.50     42.64 o 
   8   6   1      347.58      405.42     27.33 o 
   9   6   1       12.88        4.44     13.24 o 
  10   6   1       55.06       65.15     18.76 o 
  -6   7   1       27.67        3.95     15.45 o 
  -5   7   1     1013.32      949.50     92.94 o 
  -4   7   1     1479.35     1519.36     86.97 o 
  -3   7   1       17.43        9.77     12.50 o 
  -2   7   1       22.53        8.81     11.14 o 
  -1   7   1      586.85      636.56     29.66 o 
   0   7   1      874.99      852.55     24.68 o 
   1   7   1       49.85       60.40      9.52 o 
   2   7   1       10.71        4.96      5.81 o 
   3   7   1       20.41       17.66      7.76 o 
   4   7   1      121.02      104.55     10.69 o 
   5   7   1      265.14      283.11     20.69 o 
   6   7   1        2.43        0.00      9.64 o 
   7   7   1      393.63      443.43     27.64 o 
   8   7   1       19.34       29.67     14.40 o 
   9   7   1       17.70        1.71     10.14 o 
  10   7   1       39.46        0.00     21.57 o 
  -5   8   1       23.08       56.45     20.29 o 
  -4   8   1      340.15      318.07     30.08 o 
  -3   8   1      613.85      570.47     86.78 o 
  -2   8   1      344.05      293.76     25.33 o 
  -1   8   1      998.23     1065.39     40.71 o 
   0   8   1     3334.28     3166.32     68.15 o 
   1   8   1     3205.63     3226.74     53.32 o 
   2   8   1        9.22       14.61      7.71 o 
   3   8   1     2145.44     2234.18     42.48 o 
   4   8   1     2914.77     2816.94     91.42 o 
   5   8   1      911.92      783.29     49.36 o 
   6   8   1      174.31      170.15     29.09 o 
   7   8   1     1205.87     1300.06     67.82 o 
   8   8   1      527.99      477.54     47.13 o 
   9   8   1       52.33       69.89     28.98 o 
  10   8   1       51.16       37.81     27.06 o 
  -4   9   1      613.47      652.10     65.86 o 
  -3   9   1      159.96      167.00     40.38 o 
  -2   9   1      246.63      225.68     40.84 o 
  -1   9   1     1197.58     1138.71     69.01 o 
   0   9   1      930.57     1004.79     62.10 o 
   1   9   1       54.16        1.65     16.16 o 
   3   9   1     2540.17     2456.58     60.05 o 
   4   9   1      840.59      809.66     50.43 o 
   5   9   1        2.05        8.56     17.50 o 
   6   9   1     1199.07     1179.43     65.48 o 
   7   9   1      604.92      493.59     47.75 o 
   8   9   1      179.24      173.87     36.81 o 
   9   9   1       18.82       40.84     27.83 o 
  -2  10   1        5.41        0.00     22.61 o 
  -1  10   1       22.16       40.03     26.75 o 
   0  10   1       28.08       26.68     23.53 o 
   1  10   1      288.87      315.38     41.68 o 
   2  10   1      289.60      310.22     41.72 o 
   3  10   1      293.25      281.61     34.16 o 
   4  10   1       24.61       24.76     20.04 o 
   5  10   1      164.25      173.02     31.70 o 
   6  10   1      471.48      361.09     44.25 o 
   7  10   1      274.26      337.80     43.87 o 
   8  10   1      170.31      167.38     38.42 o 
  -1  11   1      559.93      520.57     58.72 o 
   0  11   1      350.96      394.91     51.62 o 
   1  11   1      177.07      205.46     39.11 o 
   2  11   1      816.22      792.27     59.95 o 
   3  11   1      308.91      304.37     38.42 o 
   4  11   1      197.48      215.01     35.27 o 
   5  11   1       48.83       52.62     26.64 o 
   6  11   1      123.53      106.09     32.85 o 
   7  11   1      105.83       72.46     31.47 o 
   4  12   1       24.41       44.25     26.10 o 
   5  12   1       67.70       68.89     30.21 o 
  -6 -11   2       65.98       94.11     33.93 o 
  -5 -11   2       16.58       40.57     26.02 o 
  -4 -11   2     1147.25     1238.77     74.04 o 
  -3 -11   2      600.43      718.31     56.65 o 
  -2 -11   2      285.25      395.37     48.78 o 
  -1 -11   2        0.49       37.96     28.29 o 
   0 -11   2      437.55      533.96     59.72 o 
  -8 -10   2       18.68       15.01     26.48 o 
  -7 -10   2      243.65      256.70     43.49 o 
  -6 -10   2       45.11       19.80     24.10 o 
  -5 -10   2      104.72      128.46     32.97 o 
  -4 -10   2       95.08       60.11     26.10 o 
  -3 -10   2       63.57       48.85     16.76 o 
  -2 -10   2        4.92        0.00     17.62 o 
  -1 -10   2      356.30      379.33     47.25 o 
   1 -10   2      144.13      145.35     37.65 o 
   2 -10   2        7.56       16.12     29.59 o 
  -9  -9   2      392.43      383.36     50.43 o 
  -8  -9   2      420.87      403.51     49.51 o 
  -7  -9   2      238.90      264.99     40.07 o 
  -6  -9   2        1.52        0.00     18.50 o 
  -5  -9   2      560.80      503.45     47.02 o 
  -4  -9   2     1541.62     1565.95     52.85 o 
  -3  -9   2     1296.26     1343.02     79.97 o 
  -2  -9   2       47.15       43.20     14.39 o 
  -1  -9   2      554.65      547.59     50.32 o 
   0  -9   2      985.82     1039.80     65.82 o 
   1  -9   2      856.05      929.60     65.63 o 
   2  -9   2       40.89       38.46     26.37 o 
   3  -9   2       54.35       73.04     32.51 o 
  -9  -8   2      117.79      101.33     31.93 o 
  -8  -8   2      144.88      201.39     37.42 o 
  -7  -8   2      454.12      495.24     47.63 o 
  -6  -8   2        1.17        4.34     18.31 o 
  -5  -8   2      383.41      391.61     39.65 o 
  -4  -8   2      483.19      506.94     28.98 o 
  -3  -8   2       74.60       97.33     16.16 o 
  -2  -8   2        5.03        3.31     10.47 o 
  -1  -8   2       49.29       67.71     18.38 o 
   0  -8   2       32.62        5.87     18.54 o 
   1  -8   2       36.99        8.98     19.50 o 
   2  -8   2      102.93       74.88     27.33 o 
   3  -8   2       12.64        0.00     23.45 o 
   4  -8   2      136.42      152.57     39.49 o 
   5  -8   2       29.52        1.42     26.41 o 
 -10  -7   2      117.21      190.03     39.49 o 
  -9  -7   2        0.86        2.42     21.07 o 
  -8  -7   2       14.57       19.15     21.53 o 
  -7  -7   2       14.48       41.41     21.61 o 
  -6  -7   2      175.58      151.42     28.71 o 
  -5  -7   2       55.85       40.91     19.11 o 
  -4  -7   2      945.92      962.42     35.62 o 
  -3  -7   2      997.13      959.73     34.89 o 
  -2  -7   2       97.79      134.76     15.69 o 
  -1  -7   2     1260.11     1140.01     69.85 o 
   0  -7   2     1957.79     1948.16     49.06 o 
   1  -7   2     1030.79     1209.75     64.90 o 
   2  -7   2       32.88       23.64     20.50 o 
   3  -7   2      409.63      427.15     46.33 o 
   4  -7   2      641.61      672.75     58.11 o 
   5  -7   2      337.87      279.80     45.56 o 
   6  -7   2       13.11       30.17     30.44 o 
 -10  -6   2       21.24        0.00     21.15 o 
  -9  -6   2       53.94       39.65     22.95 o 
  -8  -6   2      275.98      321.41     38.92 o 
  -7  -6   2      445.21      458.62     41.22 o 
  -6  -6   2        0.42        0.00     12.86 o 
  -5  -6   2      300.36      317.14     21.72 o 
  -4  -6   2     2035.02     2110.54     70.35 o 
  -3  -6   2      641.80      651.41     26.85 o 
  -2  -6   2       22.72       27.40     11.63 o 
   0  -6   2      140.96      120.31     16.20 o 
   1  -6   2      116.42      101.89      9.76 o 
   2  -6   2      565.92      605.89     37.86 o 
   3  -6   2        4.97        0.00      9.98 o 
   4  -6   2       29.16        1.97     15.76 o 
   5  -6   2      300.91      284.11     33.16 o 
   6  -6   2      244.27      236.68     27.93 o 
   7  -6   2      108.88      110.46     25.29 o 
  -9  -5   2        8.32        0.00     18.65 o 
  -8  -5   2        4.72       11.24     12.21 o 
  -7  -5   2      115.68       99.50     26.52 o 
  -6  -5   2       25.68       28.32     10.25 o 
  -5  -5   2       18.14        5.32      6.78 o 
  -4  -5   2      549.00      550.65     17.74 o 
  -3  -5   2        6.41        0.00      4.40 o 
  -2  -5   2        3.03        1.69      4.47 o 
  -1  -5   2     4428.70     4615.65     54.11 o 
   0  -5   2     1742.33     1661.80     28.83 o 
   1  -5   2      463.06      526.59     16.46 o 
   2  -5   2     2456.08     2504.23     54.16 o 
   3  -5   2     3520.01     3401.15     69.78 o 
   4  -5   2      587.46      624.17     65.56 o 
   5  -5   2       44.73       26.27     15.60 o 
   6  -5   2      675.00      698.30    110.63 o 
   7  -5   2      310.64      287.71     34.43 o 
 -10  -4   2       40.19       68.13     28.94 o 
  -9  -4   2      753.36      881.98     55.14 o 
  -8  -4   2      373.41      420.69     68.01 o 
  -7  -4   2       68.77       96.17     37.40 o 
  -6  -4   2     2149.87     2245.73     51.18 o 
  -5  -4   2     5113.37     5255.81     74.94 o 
  -4  -4   2     6687.27     6656.87     75.10 o 
  -3  -4   2      632.55      624.93     19.25 o 
  -2  -4   2     5261.13     5164.43     77.05 o 
  -1  -4   2    15499.22    16319.76    185.64 o 
   0  -4   2    11398.05    12059.77    112.90 o 
   1  -4   2       88.74       90.70      7.39 o 
   2  -4   2     1297.35     1349.88     26.73 o 
   3  -4   2     3464.27     3516.10    132.84 o 
   4  -4   2      931.22      895.68     34.82 o 
   5  -4   2       69.11      110.80     17.84 o 
   6  -4   2       44.99       85.67     24.95 o 
   7  -4   2      141.58      191.25     37.63 o 
   8  -4   2       12.34        1.36     24.62 o 
 -10  -3   2        3.39        1.11     22.49 o 
  -9  -3   2      358.77      376.64     42.41 o 
  -8  -3   2      453.37      480.00     28.13 o 
  -7  -3   2      121.87       91.36     14.81 o 
  -6  -3   2        8.87        0.00      4.49 o 
  -5  -3   2      262.02      255.70     13.04 o 
  -4  -3   2       74.00       91.19      8.11 o 
  -3  -3   2      148.61      132.83      8.80 o 
  -2  -3   2       43.28       59.87      7.40 o 
  -1  -3   2     2871.70     3041.29     49.15 o 
   0  -3   2     3261.64     3402.60     65.81 o 
   1  -3   2      624.30      637.30     17.05 o 
   2  -3   2       94.02       76.80     10.74 o 
   3  -3   2     3468.58     3388.70     41.87 o 
   4  -3   2     1174.63     1240.90     40.42 o 
   5  -3   2        2.60        0.00     12.53 o 
   6  -3   2       18.13       18.84     12.51 o 
   7  -3   2      361.26      365.10     28.89 o 
   8  -3   2      201.69      167.84     35.77 o 
   9  -3   2       21.92        0.00     25.60 o 
 -10  -2   2       63.79       65.63     27.71 o 
  -9  -2   2       48.23       15.62     21.42 o 
  -8  -2   2        0.25        0.00     13.89 o 
  -7  -2   2       22.61       32.05     10.99 o 
  -6  -2   2      297.37      296.93     15.24 o 
  -5  -2   2     1973.25     1999.63     35.05 o 
  -4  -2   2     3286.77     3140.70     42.93 o 
  -3  -2   2       19.25       24.86      4.80 o 
  -2  -2   2      316.18      276.72      9.10 o 
  -1  -2   2    11965.45    11887.67    186.11 o 
   0  -2   2     7327.79     7233.32    110.37 o 
   1  -2   2      422.07      439.50     11.27 o 
   2  -2   2     2384.27     2460.41     32.04 o 
   3  -2   2     4248.21     4532.06     51.40 o 
   4  -2   2      339.77      319.33     14.12 o 
   5  -2   2      399.52      352.21     21.98 o 
   6  -2   2      327.82      349.05     24.49 o 
   7  -2   2      156.22      209.41     22.17 o 
   8  -2   2      230.35      256.43     38.69 o 
   9  -2   2        1.05        0.00     21.34 o 
 -10  -1   2       22.81        0.12     21.76 o 
  -9  -1   2       94.55      119.33     31.82 o 
  -8  -1   2      131.38      118.18     28.02 o 
  -7  -1   2       97.42       64.93     13.68 o 
  -6  -1   2      104.19      113.92     10.82 o 
  -5  -1   2      713.94      716.90     20.39 o 
  -4  -1   2     1514.72     1511.97     27.74 o 
  -3  -1   2       86.03      116.73     21.86 o 
  -2  -1   2      592.11      642.52     14.11 o 
  -1  -1   2     1310.31     1401.38     19.24 o 
   0  -1   2    12676.83    13085.15    113.76 o 
   1  -1   2     2979.84     3190.35     41.82 o 
   2  -1   2      296.77      269.73      9.18 o 
   3  -1   2       14.30       15.03      4.04 o 
   4  -1   2     1058.16     1158.44     25.10 o 
   5  -1   2        7.37        0.00      4.90 o 
   6  -1   2      358.10      354.61     22.59 o 
   7  -1   2        5.34        0.00     10.12 o 
   8  -1   2      273.12      223.92     35.93 o 
   9  -1   2       84.75       76.11     28.82 o 
 -10   0   2        9.14       17.66     25.22 o 
  -9   0   2       98.25       92.96     30.51 o 
  -8   0   2      426.90      387.42     41.72 o 
  -7   0   2      239.83      261.61     37.92 o 
  -6   0   2      753.76      839.38     41.61 o 
  -5   0   2        3.56        1.52      5.32 o 
  -4   0   2     1701.05     1832.25     30.86 o 
  -3   0   2     5090.54     5161.00     57.44 o 
  -2   0   2     5450.74     5481.60     57.02 o 
  -1   0   2     2255.30     2269.17     38.79 o 
   0   0   2     3680.97     3845.15     39.55 o 
   1   0   2     5273.86     5637.91     93.84 o 
   2   0   2     4209.00     4199.17     44.40 o 
   3   0   2     1887.13     1845.11     26.70 o 
   4   0   2       23.77       27.83      5.33 o 
   5   0   2     1198.47     1181.99     24.38 o 
   6   0   2      737.96      731.20     28.33 o 
   7   0   2      234.61      222.69     31.36 o 
   8   0   2        2.12        0.00     16.50 o 
   9   0   2       48.78       65.75     28.48 o 
  10   0   2       22.11       36.35     28.71 o 
  -9   1   2      164.35      136.91     35.31 o 
  -8   1   2        0.69        0.00     17.16 o 
  -7   1   2        1.71       17.45     12.10 o 
  -6   1   2     2753.32     2803.34     63.33 o 
  -5   1   2     2223.92     2127.50     42.36 o 
  -4   1   2      960.02      943.42     21.02 o 
  -3   1   2     1982.71     2079.58     30.84 o 
  -2   1   2     6286.12     6267.03     64.24 o 
  -1   1   2       15.26       22.21      8.29 o 
   0   1   2     1802.77     1934.83     24.61 o 
   1   1   2      829.40      868.17     14.06 o 
   2   1   2       12.23        3.71      2.57 o 
   3   1   2        4.03        9.06      3.34 o 
   4   1   2       93.04       97.60      6.91 o 
   5   1   2       27.85       19.25      5.43 o 
   6   1   2      345.37      366.77     15.08 o 
   7   1   2        0.02        0.00     14.28 o 
   8   1   2       12.00       18.73     20.46 o 
   9   1   2      446.49      415.71     46.75 o 
  10   1   2       19.86       29.09     24.76 o 
  -9   2   2      219.06      186.34     38.65 o 
  -8   2   2      195.28      174.25     23.77 o 
  -7   2   2       12.64       13.09     12.57 o 
  -6   2   2       49.11       15.90     16.83 o 
  -5   2   2      494.91      482.43     25.32 o 
  -4   2   2      508.46      508.43     17.62 o 
  -3   2   2     1624.81     1664.89     31.22 o 
  -2   2   2      302.91      374.56     11.45 o 
  -1   2   2     1094.13     1067.24     19.02 o 
   0   2   2     8911.77     9118.63    106.24 o 
   1   2   2     5447.60     5245.29     52.86 o 
   2   2   2       24.06       23.56      3.00 o 
   3   2   2     3502.93     3632.43     55.38 o 
   4   2   2      221.44      220.87      7.92 o 
   5   2   2     1581.87     1578.52     26.19 o 
   6   2   2      683.03      664.63     48.09 o 
   7   2   2      272.12      298.53     20.36 o 
   8   2   2      236.52      159.74     29.25 o 
   9   2   2       23.26       22.99     22.95 o 
  10   2   2      269.69      232.52     40.99 o 
  -8   3   2       82.46      106.54     22.20 o 
  -7   3   2     1020.50      996.67     43.80 o 
  -6   3   2      298.29      280.85     24.03 o 
  -5   3   2       21.43       41.75     12.92 o 
  -4   3   2        7.83        0.00      8.75 o 
  -3   3   2     2530.69     2713.09     36.95 o 
  -2   3   2     6712.94     6433.56     69.29 o 
  -1   3   2       65.41       63.18      6.09 o 
   0   3   2     1096.45     1051.60     19.92 o 
   1   3   2     1136.31     1128.64     20.15 o 
   2   3   2     7477.71     7270.71     91.07 o 
   3   3   2        0.71        0.00      4.53 o 
   4   3   2       16.93        0.97      7.89 o 
   5   3   2      706.90      775.67     26.92 o 
   6   3   2     1374.86     1320.65     38.18 o 
   7   3   2      101.73      111.28     30.97 o 
   8   3   2        2.92        3.46     13.03 o 
   9   3   2        7.46       27.63     22.68 o 
  10   3   2        9.46        0.00     21.42 o 
  11   3   2      254.03      255.16     46.67 o 
  -8   4   2        5.81        0.00     15.02 o 
  -7   4   2        1.37        0.63     14.61 o 
  -6   4   2      519.22      439.03     77.63 o 
  -5   4   2       16.21       28.14     12.18 o 
  -4   4   2      306.69      261.89     21.57 o 
  -3   4   2       76.55      102.58     14.44 o 
  -2   4   2      123.95      118.36      8.53 o 
  -1   4   2     2075.33     2340.18     35.52 o 
   0   4   2      241.55      255.48     25.57 o 
   1   4   2     1881.53     1989.09     66.57 o 
   2   4   2     3601.44     3587.45     47.84 o 
   3   4   2      555.65      627.85     14.91 o 
   4   4   2       52.40       52.15      9.63 o 
   5   4   2     1354.99     1334.34     36.63 o 
   6   4   2      773.01      676.73     28.45 o 
   7   4   2       40.74       39.31     11.87 o 
   8   4   2      296.34      328.49     24.24 o 
   9   4   2      230.40      271.01     37.73 o 
  10   4   2      196.05      203.04     38.11 o 
  11   4   2       42.04        3.07     25.49 o 
  -7   5   2       33.47       18.75     17.13 o 
  -6   5   2      435.86      327.00     42.20 o 
  -5   5   2        9.82       18.14     12.72 o 
  -4   5   2       36.19       27.09     12.94 o 
  -3   5   2      748.54      731.93     32.11 o 
  -2   5   2     3547.91     3421.25     67.63 o 
  -1   5   2      264.84      297.61     19.01 o 
   0   5   2     1392.94     1312.63     26.84 o 
   2   5   2     3938.05     3988.21     61.86 o 
   3   5   2     1142.00     1221.05     28.69 o 
   4   5   2     2642.26     2483.43     41.99 o 
   5   5   2     3819.45     4039.38     72.46 o 
   6   5   2      491.98      470.23     24.91 o 
   7   5   2       12.28       24.83     12.10 o 
   8   5   2      420.06      346.42     25.44 o 
   9   5   2      469.49      545.68     89.74 o 
  10   5   2       61.74       53.35     26.33 o 
  11   5   2        0.74       25.06     26.33 o 
  -7   6   2       19.06       33.04     21.95 o 
  -6   6   2      330.72      346.20     32.21 o 
  -5   6   2      267.63      236.37     26.05 o 
  -4   6   2      159.60      184.67     22.26 o 
  -3   6   2     1472.64     1358.55     45.98 o 
  -2   6   2     1451.60     1407.17     43.73 o 
  -1   6   2       51.38       64.99      8.91 o 
   0   6   2     1002.21      871.41     86.39 o 
   1   6   2     2163.80     2094.89     80.88 o 
   2   6   2      613.29      642.32     19.69 o 
   3   6   2        8.46       12.35      5.94 o 
   4   6   2        3.56       13.39      6.06 o 
   5   6   2       22.16       15.43      7.80 o 
   6   6   2       43.51       37.79     11.63 o 
   7   6   2       55.14       43.61     13.59 o 
   8   6   2      515.32      475.96     29.39 o 
   9   6   2       20.64       33.48     22.61 o 
  10   6   2        0.05        6.79     14.76 o 
  -6   7   2       55.92       47.91     20.91 o 
  -5   7   2      280.34      287.54     40.45 o 
  -4   7   2       94.39       67.95     20.50 o 
  -3   7   2       11.08        9.29     11.96 o 
  -2   7   2       17.32        3.92     21.72 o 
  -1   7   2      117.27      125.69     18.88 o 
   0   7   2      585.89      557.12     25.18 o 
   1   7   2     1430.98     1508.39     33.30 o 
   2   7   2     1010.37      928.83     31.62 o 
   3   7   2        7.82       11.05      6.99 o 
   4   7   2     2012.35     1850.87     47.69 o 
   5   7   2     1624.01     1667.02     46.95 o 
   6   7   2       63.98       75.87     14.77 o 
   7   7   2        7.06       11.00     10.35 o 
   8   7   2      657.87      580.59     33.20 o 
   9   7   2      218.44      234.50     25.30 o 
  10   7   2       31.65       37.13     18.39 o 
  -5   8   2      104.25       48.18     20.03 o 
  -4   8   2       97.72      113.26     25.89 o 
  -3   8   2      209.85      265.87     27.08 o 
  -2   8   2      819.50      778.83     37.31 o 
  -1   8   2      284.34      220.79     21.68 o 
   0   8   2      541.91      521.14     28.17 o 
   1   8   2      261.08      261.01     18.41 o 
   2   8   2      409.02      464.18     26.39 o 
   3   8   2       14.33       10.73      7.94 o 
   4   8   2      168.07      146.66     17.04 o 
   5   8   2      261.97      271.76     22.80 o 
   6   8   2       52.42       64.08     14.99 o 
   7   8   2      116.27      139.29     19.58 o 
   8   8   2        3.32       10.48     20.07 o 
   9   8   2      219.95      233.71     38.77 o 
  10   8   2       17.21        0.00     22.61 o 
  -4   9   2       13.76       20.24     18.40 o 
  -3   9   2       18.45       18.83     24.47 o 
  -2   9   2       43.94       12.22     22.95 o 
  -1   9   2      118.21       77.98     34.97 o 
   0   9   2       25.22       49.68     19.61 o 
   1   9   2        9.95        9.62      9.25 o 
   2   9   2       35.71       11.13     22.38 o 
   3   9   2      330.92      388.52     24.99 o 
   4   9   2       56.33       69.74     22.53 o 
   5   9   2       69.68      120.21     27.21 o 
   6   9   2      290.84      277.38     36.08 o 
   7   9   2      340.41      353.65     42.22 o 
   8   9   2      139.54      181.81     37.04 o 
   9   9   2       14.62       15.51     22.91 o 
  -2  10   2       11.90        0.00     22.61 o 
  -1  10   2      447.14      556.23     55.31 o 
   0  10   2     1989.14     1943.87     92.23 o 
   1  10   2      826.48      785.25     57.23 o 
   2  10   2        0.51       11.44     16.56 o 
   3  10   2     1345.49     1492.39     70.39 o 
   4  10   2     2526.80     2417.39     92.27 o 
   5  10   2      708.07      555.57     48.36 o 
   6  10   2        1.40        0.00     19.77 o 
   7  10   2      409.23      387.81     45.79 o 
   8  10   2      248.82      275.08     43.91 o 
  -1  11   2       52.44       19.92     28.71 o 
   0  11   2       83.08       70.74     31.82 o 
   1  11   2      213.91      182.85     38.65 o 
   2  11   2       68.95       65.06     27.56 o 
   3  11   2       21.58        0.00     19.46 o 
   4  11   2        2.02        0.00     18.38 o 
   5  11   2       10.32        0.00     18.00 o 
   6  11   2        9.35        0.00     20.84 o 
   7  11   2        6.83       10.32     23.76 o 
   4  12   2       95.01      104.82     31.55 o 
   5  12   2       36.22        8.71     24.30 o 
  -5 -11   3      189.79      189.84     39.53 o 
  -4 -11   3      146.01      182.50     36.62 o 
  -3 -11   3       11.16        3.76     17.01 o 
  -2 -11   3        1.81       16.96     26.18 o 
  -1 -11   3       74.13       88.05     34.93 o 
  -7 -10   3      408.18      351.92     50.13 o 
  -6 -10   3      258.80      203.38     39.11 o 
  -5 -10   3       67.48      100.91     30.28 o 
  -4 -10   3      115.46      145.12     32.59 o 
  -3 -10   3      885.37      961.33     94.57 o 
  -2 -10   3      781.39      869.30     64.06 o 
  -1 -10   3      210.46      161.78     37.15 o 
   0 -10   3        4.06        0.00     21.95 o 
   1 -10   3      410.91      402.74     53.08 o 
  -8  -9   3        2.86        0.00     23.18 o 
  -7  -9   3      500.58      476.70     51.82 o 
  -6  -9   3      239.44      295.31     41.64 o 
  -5  -9   3      216.13      227.45     36.73 o 
  -4  -9   3        1.90        0.69     12.19 o 
  -3  -9   3      251.10      225.63     36.27 o 
  -2  -9   3       20.35       17.07     14.66 o 
  -1  -9   3       31.60       23.07     23.41 o 
   0  -9   3       31.25       28.90     24.14 o 
   2  -9   3       28.36       39.19     29.52 o 
   3  -9   3        4.34        0.00     22.15 o 
  -9  -8   3       50.93       35.81     26.68 o 
  -8  -8   3       96.78      101.17     33.74 o 
  -7  -8   3       87.57       94.03     28.71 o 
  -6  -8   3      102.31       97.45     26.29 o 
  -5  -8   3       45.24       56.04     21.38 o 
  -4  -8   3      461.76      488.32     33.51 o 
  -3  -8   3     1052.92     1088.29     41.66 o 
  -2  -8   3      796.57      815.48     69.11 o 
  -1  -8   3      456.76      415.50     26.30 o 
   0  -8   3      621.49      737.43     55.65 o 
   1  -8   3     1366.87     1328.89     73.77 o 
   2  -8   3      879.07      961.84     67.44 o 
   3  -8   3       64.06      107.35     34.51 o 
   4  -8   3      128.66      160.67     40.03 o 
  -9  -7   3       37.21       19.69     25.06 o 
  -8  -7   3      379.99      423.58     46.86 o 
  -7  -7   3      537.12      521.64     47.13 o 
  -6  -7   3      617.59      701.12     50.32 o 
  -5  -7   3       50.81       88.45     16.28 o 
  -4  -7   3      499.23      559.96     38.38 o 
  -3  -7   3      711.14      678.54     31.33 o 
  -2  -7   3     1099.06      983.75     68.09 o 
  -1  -7   3       15.78       14.21      9.21 o 
   0  -7   3        6.87        4.95     10.05 o 
   1  -7   3      218.98      254.78     34.58 o 
   2  -7   3      435.66      393.76     42.91 o 
   3  -7   3       13.26        0.00     18.69 o 
   4  -7   3       47.48       74.92     28.40 o 
   5  -7   3       17.79       25.64     27.29 o 
   6  -7   3       97.68       76.49     34.31 o 
 -10  -6   3      197.00      207.57     37.46 o 
  -9  -6   3        4.42        0.00     17.43 o 
  -8  -6   3        6.40        0.00     19.50 o 
  -7  -6   3       31.60       25.33     19.34 o 
  -6  -6   3        2.85        0.00     13.24 o 
  -5  -6   3      122.98      112.23     19.54 o 
  -4  -6   3      159.80      173.84     17.90 o 
  -3  -6   3      939.27      879.87     32.71 o 
  -2  -6   3     1114.72     1088.05     35.58 o 
  -1  -6   3       74.50       43.01     10.53 o 
   0  -6   3      473.95      540.67     24.95 o 
   1  -6   3     1398.47     1516.11     40.19 o 
   2  -6   3      430.92      388.81     39.03 o 
   3  -6   3      417.53      410.38     42.99 o 
   4  -6   3      165.81      176.48     23.18 o 
   5  -6   3      541.00      466.00     32.89 o 
   6  -6   3        3.01        0.00     21.03 o 
  -9  -5   3        0.38        1.34     19.23 o 
  -8  -5   3       14.63        0.00     17.31 o 
  -7  -5   3      697.18      801.87     51.24 o 
  -6  -5   3      952.88     1015.54     54.19 o 
  -5  -5   3        3.80        0.00      8.07 o 
  -4  -5   3      647.10      549.76     25.91 o 
  -3  -5   3     5733.67     6136.06     95.01 o 
  -2  -5   3     1763.98     1789.60     43.75 o 
  -1  -5   3      333.02      335.69     19.22 o 
   0  -5   3     4204.75     3987.46     50.63 o 
   1  -5   3     2172.92     2101.29     35.15 o 
   2  -5   3     1037.90     1148.01     35.39 o 
   3  -5   3       52.97       61.25     12.95 o 
   4  -5   3      802.30      802.10     35.31 o 
   5  -5   3       98.72       96.01     36.96 o 
   6  -5   3      388.97      404.22     31.57 o 
   7  -5   3        7.29       16.22     20.61 o 
  -9  -4   3        9.47        0.00     12.23 o 
  -8  -4   3       91.80       79.36     16.25 o 
  -7  -4   3      582.47      627.25     29.98 o 
  -6  -4   3     2101.38     2125.42     40.65 o 
  -5  -4   3      173.97      182.28     21.60 o 
  -4  -4   3      745.67      768.91     20.35 o 
  -3  -4   3     1015.54     1054.18     21.09 o 
  -2  -4   3     1787.32     2192.55     64.90 o 
  -1  -4   3     1221.00     1282.60     33.37 o 
   0  -4   3        2.48        0.00      3.48 o 
   1  -4   3        6.01        6.65      4.76 o 
   2  -4   3      164.01      190.29     10.64 o 
   3  -4   3     1643.41     1573.03     42.60 o 
   4  -4   3       24.02       18.31     10.43 o 
   5  -4   3      226.18      190.48     21.76 o 
   6  -4   3       17.36       12.94     13.13 o 
   7  -4   3      410.75      415.04     43.31 o 
   8  -4   3       19.26       30.67     25.79 o 
 -10  -3   3       65.98       72.46     31.36 o 
  -9  -3   3      417.58      514.58     48.63 o 
  -8  -3   3      198.68      235.30     42.07 o 
  -7  -3   3      285.82      326.21     31.36 o 
  -6  -3   3        0.50        2.12      6.88 o 
  -5  -3   3     2149.93     2150.33     48.14 o 
  -4  -3   3     2624.73     2399.19     37.98 o 
  -3  -3   3     6211.10     6426.78     70.07 o 
  -2  -3   3      470.93      526.22     12.72 o 
  -1  -3   3     1996.54     1962.75     39.79 o 
   0  -3   3     5268.56     5332.93    120.75 o 
   1  -3   3     2082.18     1944.97     33.52 o 
   2  -3   3      573.34      627.97     16.47 o 
   3  -3   3      639.72      605.43     16.63 o 
   4  -3   3      562.44      627.06     38.63 o 
   5  -3   3      165.83      206.03     20.01 o 
   6  -3   3      345.03      338.90     38.65 o 
   7  -3   3       44.74       29.54     15.33 o 
   8  -3   3       94.30      126.77     34.62 o 
 -10  -2   3        1.63        0.00     20.92 o 
  -9  -2   3       47.11       60.14     25.83 o 
  -8  -2   3      572.60      593.88     47.29 o 
  -7  -2   3      168.67      167.97     15.83 o 
  -6  -2   3      251.25      249.66     15.01 o 
  -5  -2   3      616.24      727.47     26.64 o 
  -4  -2   3      898.15      915.28     22.07 o 
  -3  -2   3       99.08       90.66     11.09 o 
  -2  -2   3      568.20      597.33     14.76 o 
  -1  -2   3     4646.06     4625.71     66.45 o 
   0  -2   3      148.65      136.25      6.40 o 
   1  -2   3     1176.98     1214.54     20.98 o 
   2  -2   3     1676.68     1824.54     39.03 o 
   3  -2   3        0.55        0.00      4.13 o 
   4  -2   3        0.95        2.04      5.90 o 
   5  -2   3        2.25        7.14      9.12 o 
   6  -2   3        1.25        2.37     10.68 o 
   7  -2   3       23.42       21.34     15.08 o 
   8  -2   3       13.16       29.78     24.14 o 
   9  -2   3       54.95       51.01     29.82 o 
 -10  -1   3        3.42        4.72     25.64 o 
  -9  -1   3      103.55      138.63     32.82 o 
  -8  -1   3      138.58       91.31     25.79 o 
  -7  -1   3        1.97        5.36     10.74 o 
  -6  -1   3        6.41        0.00      6.60 o 
  -5  -1   3      678.15      696.67     21.19 o 
  -4  -1   3      684.71      650.66     18.63 o 
  -3  -1   3     1592.41     1612.22     27.96 o 
  -2  -1   3       44.61       69.16      6.03 o 
  -1  -1   3      719.13      633.12     13.57 o 
   0  -1   3    12091.60    12251.27    109.95 o 
   1  -1   3     1104.22     1163.85     23.84 o 
   2  -1   3     1037.86     1105.41     22.14 o 
   3  -1   3     2714.01     2574.95     36.36 o 
   4  -1   3     4795.46     4816.96     58.33 o 
   5  -1   3        1.49        0.00      5.04 o 
   6  -1   3      588.37      583.64     49.40 o 
   7  -1   3       68.32      110.12     27.06 o 
   8  -1   3      666.64      743.68     56.77 o 
   9  -1   3       76.86      133.76     36.12 o 
 -10   0   3       56.34       49.74     29.59 o 
  -9   0   3      136.72      143.16     33.62 o 
  -8   0   3      893.93      874.37     59.76 o 
  -7   0   3        1.62        0.00     10.51 o 
  -6   0   3      372.01      405.79     18.12 o 
  -5   0   3     1150.46     1116.19     26.58 o 
  -4   0   3     5326.01     5219.54    102.98 o 
  -3   0   3      267.29      260.06     11.38 o 
  -2   0   3     1049.78     1139.15     37.20 o 
  -1   0   3     3504.68     3613.75     50.25 o 
   0   0   3    16609.26    16705.41    145.92 o 
   1   0   3        1.90        4.21      3.15 o 
   2   0   3     3690.25     3659.07     42.61 o 
   3   0   3     1140.59     1158.95     27.15 o 
   4   0   3      631.10      644.22     17.22 o 
   5   0   3      503.68      497.44     16.44 o 
   6   0   3       11.62        4.66      8.98 o 
   7   0   3       85.32       99.22     25.91 o 
   8   0   3        7.97        3.42     17.69 o 
   9   0   3      316.15      286.02     42.57 o 
  10   0   3       27.51       29.63     26.14 o 
  -9   1   3        1.35       25.91     24.72 o 
  -8   1   3      532.99      442.07     41.13 o 
  -7   1   3      157.37      137.10     24.28 o 
  -6   1   3       13.13        7.45     11.15 o 
  -5   1   3       37.27       27.99      7.19 o 
  -4   1   3       68.72       60.67      7.55 o 
  -3   1   3      202.72      226.64     13.71 o 
  -2   1   3        2.23        0.00      3.48 o 
  -1   1   3      573.75      519.40     13.86 o 
   0   1   3     3190.11     3127.66     38.09 o 
   1   1   3     1482.07     1451.50     22.39 o 
   2   1   3      529.93      517.84     12.95 o 
   3   1   3     2361.32     2371.43     32.78 o 
   4   1   3     1151.98     1104.58     28.75 o 
   5   1   3       44.75       39.65      7.22 o 
   6   1   3      526.95      539.42     22.31 o 
   7   1   3      664.35      595.03     43.95 o 
   8   1   3       64.59       54.69     23.53 o 
   9   1   3       54.23       63.79     26.75 o 
  10   1   3       46.42       61.26     28.94 o 
  -9   2   3       29.04       45.98     29.44 o 
  -8   2   3       91.85       62.19     18.78 o 
  -7   2   3      105.70       85.49     18.38 o 
  -6   2   3        5.61        2.80     10.33 o 
  -5   2   3     2232.71     2213.80    127.62 o 
  -4   2   3      405.67      359.64     31.67 o 
  -3   2   3       22.79        6.62      4.86 o 
  -2   2   3     1463.53     1310.69     24.51 o 
  -1   2   3     3858.97     3953.78     48.16 o 
   0   2   3       80.75       82.12      6.36 o 
   1   2   3      268.78      247.76      9.58 o 
   2   2   3     8001.17     7796.87     83.96 o 
   3   2   3     1212.04     1263.11     20.27 o 
   4   2   3        3.93        2.19      3.26 o 
   5   2   3        5.16        5.20      4.33 o 
   6   2   3       78.69       87.20     15.05 o 
   7   2   3        5.55       25.91     10.96 o 
   8   2   3      307.88      253.86     34.85 o 
   9   2   3      103.67      106.82     29.32 o 
  10   2   3        2.42        4.91     25.02 o 
  -8   3   3      101.89      106.45     21.78 o 
  -7   3   3       33.14       12.21     26.43 o 
  -6   3   3      240.86      194.67     27.04 o 
  -5   3   3      284.07      289.09     23.46 o 
  -4   3   3      201.21      163.63     17.21 o 
  -3   3   3      211.83      276.92     16.09 o 
  -2   3   3      226.37      200.36     18.29 o 
  -1   3   3       66.25       67.51      7.96 o 
   0   3   3     1592.95     1472.54     32.98 o 
   1   3   3      926.03      957.88     19.69 o 
   2   3   3      479.97      487.70     13.02 o 
   3   3   3     1684.95     1773.88     31.67 o 
   4   3   3      835.89      764.51     25.46 o 
   5   3   3       40.73       23.86      8.21 o 
   6   3   3     1859.64     1982.85     47.95 o 
   7   3   3      743.47      705.06     30.80 o 
   8   3   3        6.32        0.96     11.28 o 
   9   3   3      678.16      614.14     54.12 o 
  10   3   3      194.51      189.84     38.73 o 
  -8   4   3       20.66       20.41     30.63 o 
  -7   4   3       20.63       35.82     17.00 o 
  -6   4   3       59.42       80.78     26.16 o 
  -5   4   3      774.29      899.84     39.05 o 
  -4   4   3      811.12      727.50     33.03 o 
  -3   4   3      202.86      234.36     19.42 o 
  -2   4   3     3016.87     2787.22     41.99 o 
  -1   4   3     4672.30     4778.89    126.05 o 
   0   4   3     2787.87     2958.19     42.24 o 
   1   4   3      149.04      185.45      9.99 o 
   2   4   3     5999.89     5659.56     63.51 o 
   3   4   3     7307.81     7716.21     79.36 o 
   4   4   3     1752.59     1745.99     41.67 o 
   5   4   3      987.79     1045.81     33.34 o 
   6   4   3     3605.61     3658.67     70.79 o 
   7   4   3     1406.35     1436.37     57.00 o 
   8   4   3      107.43      118.37     17.63 o 
   9   4   3       73.34       90.43     28.29 o 
  10   4   3      231.97      253.93     40.68 o 
  11   4   3      197.61      200.47     43.64 o 
  -7   5   3        0.33        0.00     21.36 o 
  -6   5   3      479.38      438.14     32.93 o 
  -5   5   3      233.97      245.58     45.56 o 
  -4   5   3      280.33      373.76     26.91 o 
  -3   5   3      740.48      769.99     33.14 o 
  -2   5   3     1314.29     1317.76     40.74 o 
  -1   5   3     1831.95     1863.86     37.85 o 
   0   5   3      115.85      120.64     16.47 o 
   1   5   3     2797.84     3082.63     55.94 o 
   2   5   3     1139.61     1228.43     25.84 o 
   3   5   3     3875.48     4037.30     52.12 o 
   4   5   3       30.54       23.08      5.68 o 
   5   5   3      130.18      150.53     15.64 o 
   6   5   3      161.19      176.07     19.42 o 
   7   5   3      968.49      930.77     37.06 o 
   8   5   3        8.88       17.77     18.25 o 
   9   5   3       11.83        6.57     13.31 o 
  10   5   3       15.34       25.49     26.21 o 
  11   5   3       15.45       36.54     31.47 o 
  -7   6   3      152.10      138.61     26.75 o 
  -6   6   3        0.24       11.91     16.49 o 
  -5   6   3      192.05      158.64     23.69 o 
  -4   6   3        3.50        6.45     11.92 o 
  -3   6   3      151.56      158.20     19.68 o 
  -2   6   3      364.69      344.74     34.77 o 
  -1   6   3      214.25      226.58     20.52 o 
   0   6   3       22.48       11.26      6.71 o 
   1   6   3     2441.27     2406.05     74.59 o 
   2   6   3     4334.96     4152.40     57.20 o 
   3   6   3      831.40      878.63     23.06 o 
   4   6   3      699.95      706.44     20.03 o 
   5   6   3      770.37      733.74     51.80 o 
   6   6   3     3500.37     3424.39    106.97 o 
   7   6   3      511.10      578.37     30.64 o 
   8   6   3      107.02      107.56     18.74 o 
   9   6   3       16.10       18.43     15.56 o 
  10   6   3      348.88      346.93     30.60 o 
  -6   7   3      167.84      169.09     59.34 o 
  -5   7   3       50.40       26.60     17.19 o 
  -4   7   3       41.51       19.51     15.47 o 
  -3   7   3      233.17      220.09     23.44 o 
  -2   7   3     2099.76     2060.11     72.62 o 
  -1   7   3     1161.79     1217.87     68.61 o 
   0   7   3       37.41       26.17      8.77 o 
   1   7   3      769.77      738.84     23.80 o 
   2   7   3     2518.98     2405.91     52.46 o 
   3   7   3      779.29      728.85     31.55 o 
   4   7   3       20.87        8.65     15.56 o 
   5   7   3       82.10      124.97     23.72 o 
   6   7   3      120.07      122.67     17.51 o 
   7   7   3      236.67      212.93     22.24 o 
   8   7   3       67.38       93.55     18.80 o 
   9   7   3       24.86       27.09     16.09 o 
  10   7   3        0.02        5.94     17.85 o 
  -5   8   3       61.41       43.20     19.60 o 
  -4   8   3      312.86      285.59     29.74 o 
  -3   8   3      127.29      169.35     28.23 o 
  -2   8   3       34.41       47.28     16.12 o 
  -1   8   3        0.77        0.00     10.67 o 
   0   8   3      259.08      299.15     35.56 o 
   1   8   3      369.72      388.15     23.52 o 
   2   8   3      641.92      645.86     23.94 o 
   3   8   3       61.13       91.29     11.73 o 
   4   8   3      685.54      736.53     32.92 o 
   5   8   3      683.51      721.71     33.48 o 
   6   8   3      181.19      170.29     20.52 o 
   7   8   3       25.22        1.52     10.19 o 
   8   8   3      141.41      135.79     21.17 o 
   9   8   3      496.00      478.52     34.68 o 
  10   8   3       41.60       62.03     27.48 o 
  -4   9   3       51.07       45.99     20.55 o 
  -3   9   3      336.79      364.57     32.82 o 
  -2   9   3       79.54       77.96     19.18 o 
  -1   9   3       80.93      106.97     30.17 o 
   0   9   3      552.27      444.11     42.83 o 
   1   9   3     2003.54     2048.92     52.10 o 
   2   9   3      106.96       37.25     29.09 o 
   3   9   3        3.54        2.38      8.17 o 
   4   9   3      947.51      922.90     38.09 o 
   5   9   3      971.05     1062.30     55.63 o 
   6   9   3       73.22      108.35     28.71 o 
   7   9   3        0.33       17.35     20.88 o 
   8   9   3        5.53        0.00     18.77 o 
   9   9   3       80.18       98.56     32.09 o 
  -2  10   3      299.04      308.74     46.90 o 
  -1  10   3       73.51       55.00     27.94 o 
   0  10   3       17.81       17.23     21.76 o 
   1  10   3      532.92      448.68     46.13 o 
   2  10   3      108.64      137.68     19.23 o 
   3  10   3        8.71        3.03     16.62 o 
   4  10   3      336.15      331.16     37.84 o 
   5  10   3       35.84       71.20     25.14 o 
   6  10   3        0.94        0.00     20.57 o 
   7  10   3      267.79      297.30     42.60 o 
   8  10   3      301.17      170.61     38.34 o 
   9  10   3      114.13       76.38     32.59 o 
  -1  11   3       78.17      152.30     41.87 o 
   0  11   3      499.45      521.95     55.85 o 
   1  11   3      833.01      974.59     68.66 o 
   2  11   3      149.80      248.21     38.04 o 
   3  11   3       12.82       26.91     21.76 o 
   4  11   3      822.44      835.95     58.99 o 
   5  11   3      811.42      861.32     62.45 o 
   6  11   3      235.51      199.74     39.26 o 
   7  11   3       14.46       26.56     27.60 o 
   4  12   3       46.76       72.20     28.94 o 
   5  12   3       40.26       55.81     28.67 o 
  -4 -11   4      141.59      200.66     39.49 o 
  -3 -11   4        0.02        0.00     23.64 o 
  -2 -11   4      196.89      221.23     45.44 o 
  -7 -10   4        3.74       16.04     26.14 o 
  -6 -10   4       40.17       19.34     26.87 o 
  -5 -10   4      153.99      199.16     37.65 o 
  -4 -10   4      147.12      159.17     35.16 o 
  -3 -10   4        0.53        4.32     18.08 o 
  -2 -10   4       26.15        0.38     24.03 o 
  -1 -10   4        5.01        9.29     24.49 o 
   0 -10   4       32.52        6.68     25.33 o 
   1 -10   4       83.41      210.33     46.25 o 
  -8  -9   4        0.15        1.38     25.29 o 
  -7  -9   4      247.79      311.01     46.02 o 
  -6  -9   4      155.98      166.50     36.04 o 
  -5  -9   4      269.17      278.34     40.03 o 
  -4  -9   4      116.59      136.60     40.53 o 
  -3  -9   4      448.70      451.35     31.70 o 
  -2  -9   4      649.11      615.16     34.91 o 
  -1  -9   4     1212.98     1087.77     69.66 o 
   0  -9   4       53.28       90.08     30.36 o 
   1  -9   4      464.48      399.97     51.01 o 
   2  -9   4      524.47      439.81     54.92 o 
   3  -9   4      214.39      165.00     41.76 o 
  -9  -8   4       78.43       77.38     33.24 o 
  -8  -8   4       25.59       30.28     26.56 o 
  -7  -8   4       12.89       36.50     23.91 o 
  -6  -8   4      590.85      591.92     52.62 o 
  -5  -8   4      234.07      282.30     36.88 o 
  -4  -8   4      352.13      334.47     37.79 o 
  -3  -8   4       41.93       48.24     20.02 o 
  -2  -8   4     1166.71     1270.74     45.14 o 
  -1  -8   4       16.03       21.01     23.57 o 
   0  -8   4      132.01       92.88     27.21 o 
   1  -8   4        5.48       18.77     22.41 o 
   2  -8   4       21.91        0.00     19.69 o 
   4  -8   4       73.47       27.90     30.01 o 
  -9  -7   4        2.19       18.38     24.07 o 
  -8  -7   4       89.37       50.24     23.99 o 
  -7  -7   4      172.17      223.34     36.04 o 
  -6  -7   4       49.52       65.98     22.99 o 
  -5  -7   4      192.29      166.30     21.01 o 
  -4  -7   4        1.15        0.00     10.64 o 
  -3  -7   4      475.36      437.11     27.12 o 
  -2  -7   4      991.49     1074.94     39.81 o 
   0  -7   4      218.86      191.74     18.81 o 
   1  -7   4      865.63      762.30     55.96 o 
   3  -7   4      168.27      178.47     35.62 o 
   4  -7   4       49.49       45.56     28.75 o 
   5  -7   4      450.23      478.08     56.38 o 
  -9  -6   4       51.75       50.09     27.21 o 
  -8  -6   4        8.48        8.14     21.49 o 
  -7  -6   4      283.65      275.12     36.81 o 
  -6  -6   4     1256.80     1408.30     68.43 o 
  -5  -6   4      378.81      385.85     26.74 o 
  -4  -6   4       67.04       58.22     13.77 o 
  -3  -6   4      932.38      875.75     37.44 o 
  -2  -6   4     1879.63     1826.38     71.43 o 
  -1  -6   4      582.52      720.23     42.41 o 
   0  -6   4       35.03       53.33     11.92 o 
   1  -6   4     1108.03     1178.09     37.49 o 
   3  -6   4      151.93      186.04     32.47 o 
   4  -6   4        7.12        0.00     18.73 o 
   5  -6   4      145.39      170.49     36.42 o 
   6  -6   4       63.67       85.86     35.08 o 
  -9  -5   4      178.51      197.40     35.43 o 
  -8  -5   4       18.83        8.10     19.80 o 
  -7  -5   4       11.00       18.69     17.77 o 
  -6  -5   4       69.60       93.49     16.53 o 
  -5  -5   4      169.54      269.46     21.98 o 
  -4  -5   4       61.98       69.00     16.41 o 
  -3  -5   4        2.59        0.00      7.97 o 
  -2  -5   4        6.60        3.95      7.68 o 
  -1  -5   4      114.03      120.26     13.96 o 
   0  -5   4       39.89       73.19     11.75 o 
   1  -5   4      396.68      387.43     34.43 o 
   2  -5   4        6.71        0.00     10.32 o 
   3  -5   4        6.31       19.48     10.70 o 
   4  -5   4      506.33      444.98     28.27 o 
   5  -5   4      391.51      418.80     35.64 o 
   6  -5   4        5.58       19.23     15.78 o 
   7  -5   4       11.31       31.89     19.35 o 
  -9  -4   4      162.07      125.85     29.90 o 
  -8  -4   4       98.69      131.11     27.63 o 
  -7  -4   4      304.17      299.73     22.54 o 
  -6  -4   4      328.37      339.80     18.57 o 
  -5  -4   4       38.99       44.38      8.73 o 
  -4  -4   4      965.95     1118.31     25.38 o 
  -3  -4   4     4205.34     4251.71     51.83 o 
  -2  -4   4     2527.51     2257.94     49.73 o 
  -1  -4   4      306.00      312.45     18.06 o 
   1  -4   4     4608.53     4573.25     56.88 o 
   2  -4   4     1510.59     1574.52     34.19 o 
   3  -4   4       52.72       31.52     14.64 o 
   4  -4   4      723.68      754.89     32.91 o 
   5  -4   4      473.42      451.66     28.64 o 
   6  -4   4       89.84      130.51     20.84 o 
   7  -4   4        8.24       18.48     17.07 o 
   8  -4   4       21.80       23.60     27.79 o 
 -10  -3   4       73.90      108.54     33.74 o 
  -9  -3   4      189.90      183.04     34.27 o 
  -8  -3   4       64.11       57.33     29.69 o 
  -7  -3   4      265.52      312.49     22.98 o 
  -6  -3   4     1355.88     1217.86     31.16 o 
  -5  -3   4      891.19      871.02     24.80 o 
  -4  -3   4      225.64      226.08     12.49 o 
  -3  -3   4      472.83      466.85     29.19 o 
  -2  -3   4     1238.60     1343.61     21.16 o 
  -1  -3   4       51.31       44.80      8.86 o 
   0  -3   4       12.48       10.39      3.71 o 
   1  -3   4      220.43      189.22      9.89 o 
   2  -3   4       47.10       70.41      7.65 o 
   3  -3   4        7.71       27.95      6.46 o 
   4  -3   4      162.27      155.37     16.59 o 
   5  -3   4       15.31        1.07     10.45 o 
   6  -3   4      243.31      254.48     37.81 o 
   7  -3   4      200.70      241.41     39.90 o 
   8  -3   4      190.81      188.38     38.23 o 
 -10  -2   4       33.96       13.20     25.22 o 
  -9  -2   4      111.10      120.06     31.24 o 
  -8  -2   4      191.53      240.73     34.43 o 
  -7  -2   4        6.25       11.21      8.70 o 
  -6  -2   4      184.39      209.19     18.31 o 
  -5  -2   4      224.15      218.46     13.55 o 
  -4  -2   4      181.62      197.35     12.10 o 
  -3  -2   4      638.76      677.33     18.19 o 
  -2  -2   4     3312.11     3492.43     66.42 o 
  -1  -2   4     1255.63     1397.53     52.31 o 
   0  -2   4      568.07      521.96     13.17 o 
   1  -2   4      964.81      815.24     54.29 o 
   2  -2   4      130.44      111.27     10.46 o 
   3  -2   4       40.18       31.63      7.42 o 
   4  -2   4      991.95     1028.45     44.92 o 
   5  -2   4      364.09      328.51     22.52 o 
   6  -2   4      169.11      182.72     20.05 o 
   7  -2   4       45.12       18.50     15.58 o 
   8  -2   4      227.13      276.35     40.49 o 
   9  -2   4        8.22       24.22     28.33 o 
 -10  -1   4       44.70       38.92     26.94 o 
  -9  -1   4        9.76       43.72     26.25 o 
  -8  -1   4       52.48       93.80     27.06 o 
  -7  -1   4      268.03      319.06     37.23 o 
  -6  -1   4      435.47      451.59     19.94 o 
  -5  -1   4        4.34        8.46      6.46 o 
  -4  -1   4     3040.63     3017.80     69.84 o 
  -3  -1   4      614.43      530.84     16.59 o 
  -2  -1   4      579.11      565.89     21.10 o 
  -1  -1   4     4009.33     3924.00     47.18 o 
   0  -1   4     5416.56     5535.37     59.87 o 
   1  -1   4       14.91       13.02      4.25 o 
   2  -1   4       53.20       27.76      5.33 o 
   3  -1   4      848.12      849.83     26.25 o 
   4  -1   4       61.28       54.57      9.86 o 
   5  -1   4       15.92       14.89      6.81 o 
   6  -1   4      206.30      189.58     20.09 o 
   7  -1   4      172.89      151.65     29.55 o 
   8  -1   4        0.40        0.00     16.73 o 
   9  -1   4        0.13        0.00     23.57 o 
  -9   0   4        2.90        2.46     23.37 o 
  -8   0   4        2.16        6.67     13.47 o 
  -7   0   4       38.55       20.90     12.39 o 
  -6   0   4      160.53      133.63     12.89 o 
  -5   0   4        2.44        0.00      5.77 o 
  -4   0   4       59.16       83.05      8.98 o 
  -3   0   4        4.40       13.13      5.30 o 
  -2   0   4      723.94      751.75     18.68 o 
  -1   0   4      344.49      382.80     12.79 o 
   0   0   4      355.16      379.45     12.66 o 
   1   0   4     4932.24     4871.23     54.91 o 
   2   0   4       56.87       67.08      8.36 o 
   3   0   4     1294.08     1198.28     24.00 o 
   4   0   4     2313.53     2302.74     44.79 o 
   5   0   4      675.92      732.81     20.98 o 
   6   0   4       61.46       48.16     11.85 o 
   7   0   4      922.91      842.40     53.62 o 
   8   0   4      541.87      496.27     47.71 o 
   9   0   4      158.79      147.39     35.35 o 
  10   0   4        0.26        9.37     26.79 o 
  -9   1   4       78.98       62.95     30.55 o 
  -8   1   4      305.11      326.56     28.44 o 
  -7   1   4      263.30      287.81     33.72 o 
  -6   1   4       32.54       17.61     12.02 o 
  -5   1   4      180.86      205.87     13.39 o 
  -4   1   4     1938.28     1951.23     46.00 o 
  -3   1   4     2442.75     2395.69     38.53 o 
  -2   1   4       55.82       59.28      7.18 o 
  -1   1   4     3094.94     3004.94     41.10 o 
   0   1   4     4437.82     4525.66     53.59 o 
   1   1   4     7468.61     7815.83     97.61 o 
   2   1   4      218.93      222.01     10.03 o 
   3   1   4      800.90      834.93     18.88 o 
   4   1   4     3151.43     3035.92     42.03 o 
   5   1   4     2190.55     2436.09     46.01 o 
   6   1   4       54.11       62.72     11.94 o 
   7   1   4      109.42       73.16     23.41 o 
   8   1   4      205.53      172.56     32.16 o 
   9   1   4      161.00      162.39     35.35 o 
  10   1   4      263.01      295.58     47.67 o 
  -9   2   4        3.58       34.16     28.67 o 
  -8   2   4      108.59       92.96     20.75 o 
  -7   2   4      728.90      658.45     36.14 o 
  -6   2   4        4.42       12.04     11.61 o 
  -5   2   4      136.51      148.12     17.62 o 
  -4   2   4      461.98      408.83     16.67 o 
  -3   2   4     1311.90     1455.76     29.68 o 
  -2   2   4      260.22      284.56     12.72 o 
  -1   2   4      274.32      322.05     12.89 o 
   0   2   4      700.70      695.14     22.77 o 
   1   2   4        8.51       16.86      4.69 o 
   2   2   4       34.97       35.07      5.57 o 
   3   2   4      519.29      522.11     14.58 o 
   4   2   4     1979.03     1971.61     32.18 o 
   5   2   4      147.28      152.68      9.57 o 
   6   2   4      540.23      568.67     26.23 o 
   7   2   4      347.33      283.62     29.63 o 
   8   2   4       83.00       76.80     26.64 o 
   9   2   4       76.72       91.00     31.32 o 
  10   2   4      135.98      123.17     35.81 o 
  -8   3   4       17.84        0.00     21.95 o 
  -7   3   4       47.45       26.69     19.90 o 
  -6   3   4       22.64        6.94     12.05 o 
  -5   3   4       17.89       33.16     12.80 o 
  -4   3   4      267.55      263.72     55.21 o 
  -3   3   4      471.64      538.63     18.41 o 
  -2   3   4      163.29      147.50     10.48 o 
  -1   3   4      648.72      602.37     18.08 o 
   0   3   4     5769.91     5436.58     64.17 o 
   1   3   4     7372.78     7536.25    130.63 o 
   2   3   4     1866.32     1786.06     32.34 o 
   3   3   4      746.54      698.36     29.57 o 
   4   3   4     4380.06     4076.76     48.29 o 
   5   3   4     1149.64     1224.92     36.01 o 
   6   3   4       72.42       77.65     13.37 o 
   7   3   4      227.21      212.92     25.73 o 
   8   3   4      316.31      284.87     23.19 o 
   9   3   4       65.45      135.10     31.36 o 
  10   3   4      309.32      277.88     43.91 o 
  -8   4   4       30.21       37.27     19.71 o 
  -7   4   4      188.40      152.40     24.04 o 
  -6   4   4       23.08        0.00     12.58 o 
  -5   4   4       44.95       62.42     31.93 o 
  -4   4   4      834.19      726.86     33.94 o 
  -3   4   4      400.02      378.12     23.88 o 
  -2   4   4      484.99      536.06     18.63 o 
  -1   4   4      137.39      111.02      9.54 o 
   0   4   4      567.45      498.92     55.98 o 
   1   4   4      877.15      994.35     29.56 o 
   2   4   4      905.84      960.85     21.88 o 
   3   4   4     2134.01     2201.40     50.47 o 
   4   4   4      317.57      392.78     23.22 o 
   5   4   4      633.43      642.85     26.93 o 
   6   4   4      507.97      527.72     26.66 o 
   7   4   4      334.54      371.52     26.71 o 
   8   4   4       15.24       23.48     12.87 o 
   9   4   4      386.80      411.64     46.75 o 
  10   4   4       60.61       38.19     27.17 o 
  -7   5   4        4.82        9.84     15.89 o 
  -6   5   4      161.60      189.67     25.47 o 
  -5   5   4        2.74       17.78     13.11 o 
  -4   5   4      369.21      271.76     24.58 o 
  -3   5   4      181.77      164.32     19.27 o 
  -2   5   4      346.17      323.28     29.02 o 
  -1   5   4      787.45      740.74     22.41 o 
   0   5   4      156.25      130.83     10.82 o 
   1   5   4      126.57      158.44     14.04 o 
   2   5   4     1662.70     1629.25     37.74 o 
   3   5   4     4555.21     4328.43     55.88 o 
   4   5   4      641.10      536.39     15.01 o 
   5   5   4      427.66      414.66     27.02 o 
   6   5   4      869.73      815.82     33.05 o 
   7   5   4     1292.88     1264.53     81.96 o 
   8   5   4      463.13      450.44     29.43 o 
   9   5   4      119.89      117.59     25.12 o 
  10   5   4       33.15       27.60     25.79 o 
  -6   6   4      105.37      113.06     45.16 o 
  -5   6   4      995.00     1076.24     47.32 o 
  -4   6   4      438.25      436.23     47.86 o 
  -3   6   4        8.45       10.09     10.95 o 
  -2   6   4     1563.55     1476.84     47.03 o 
  -1   6   4     6179.14     6161.72    127.39 o 
   0   6   4     2029.33     2082.34     40.19 o 
   1   6   4       44.64       45.58      8.35 o 
   2   6   4     1649.11     1549.57     32.70 o 
   3   6   4     3385.61     3498.11     51.31 o 
   4   6   4     3281.69     3203.63     66.33 o 
   5   6   4       51.11       30.04     23.89 o 
   6   6   4      357.30      322.34     23.98 o 
   7   6   4        5.82        5.29     11.17 o 
   8   6   4      630.17      567.24     43.14 o 
   9   6   4      151.89      130.09     64.71 o 
  10   6   4       40.36       29.29     16.72 o 
  -6   7   4        0.16        0.00     17.77 o 
  -5   7   4      224.73      192.59     32.95 o 
  -4   7   4      392.11      364.18     31.40 o 
  -3   7   4        4.97       15.45     12.95 o 
  -2   7   4       13.38        5.41     15.74 o 
  -1   7   4      101.28       97.90     17.07 o 
   0   7   4      244.89      244.53     15.83 o 
   1   7   4       12.94       11.74      7.75 o 
   2   7   4      573.02      577.96     21.76 o 
   3   7   4     1022.78     1011.02     27.43 o 
   4   7   4      413.39      408.07     25.09 o 
   5   7   4      108.72       86.04     21.84 o 
   6   7   4      688.78      693.40     33.51 o 
   7   7   4      590.43      596.73     32.86 o 
   8   7   4      142.64      129.16     20.86 o 
   9   7   4       14.35       33.99     16.47 o 
  10   7   4       57.48       26.49     17.79 o 
  -5   8   4      374.83      383.82     54.67 o 
  -4   8   4       57.58       64.09     20.09 o 
  -3   8   4       13.44       18.76     15.08 o 
  -2   8   4      598.26      597.89     35.38 o 
  -1   8   4     2197.43     2237.65    160.86 o 
   0   8   4      647.34      698.27     34.01 o 
   1   8   4       21.39       16.70      9.16 o 
   2   8   4     2027.48     1902.03     41.46 o 
   3   8   4     1744.54     1758.59     39.05 o 
   4   8   4      406.32      440.68     27.88 o 
   5   8   4       57.63       49.10     13.73 o 
   6   8   4      698.51      647.65     34.64 o 
   7   8   4      460.66      451.52     39.15 o 
   8   8   4       83.45      115.49     21.05 o 
   9   8   4       20.22       13.04     16.14 o 
  10   8   4       10.87        0.00     16.58 o 
  -4   9   4      166.87      170.03     37.65 o 
  -3   9   4        0.15        0.00     12.89 o 
  -2   9   4      119.17      109.30     21.81 o 
  -1   9   4      225.35      205.84     24.00 o 
   0   9   4        2.96       14.93     13.01 o 
   1   9   4       18.29        0.00      9.81 o 
   2   9   4       23.28       24.25     11.93 o 
   3   9   4      242.77      102.98     82.79 o 
   4   9   4        3.56        0.00     10.00 o 
   5   9   4      150.41      119.92     19.14 o 
   6   9   4      104.93       33.74     37.50 o 
   7   9   4        5.81        2.35     11.42 o 
   8   9   4        0.00        0.87     15.33 o 
   9   9   4      102.59      157.02     36.50 o 
  -2  10   4      196.10      195.95     27.25 o 
  -1  10   4      144.75      206.11     40.30 o 
   0  10   4       26.50       27.81     20.46 o 
   2  10   4     1582.46     1310.28    173.24 o 
   3  10   4      443.38      488.01     30.89 o 
   4  10   4       78.73       75.38     24.53 o 
   5  10   4      405.06      438.70     45.33 o 
   6  10   4      595.45      665.65     55.61 o 
   7  10   4      150.91      157.59     36.39 o 
   8  10   4       65.24       70.58     30.63 o 
  -1  11   4      403.39      465.03     56.80 o 
   0  11   4       28.16       37.35     28.67 o 
   1  11   4      388.60      520.49     53.47 o 
   3  11   4       62.44       27.44     22.57 o 
   4  11   4       16.13       22.22     22.11 o 
   5  11   4        1.18        0.00     19.57 o 
   6  11   4        1.91        0.00     22.18 o 
   7  11   4       10.27       10.44     25.26 o 
   4  12   4       10.09       29.63     24.72 o 
   5  12   4      479.05      491.82     51.78 o 
  -6 -10   5       59.69       49.36     29.25 o 
  -5 -10   5       66.18       52.12     26.75 o 
  -4 -10   5      536.30      467.83     91.16 o 
  -3 -10   5      116.87      126.54     27.69 o 
  -2 -10   5       61.93       62.95     31.51 o 
  -1 -10   5      347.97      340.87     50.13 o 
   0 -10   5      483.29      510.67     59.68 o 
  -7  -9   5      166.11      248.98     43.76 o 
  -6  -9   5       31.65       28.56     24.76 o 
  -5  -9   5      358.69      364.05     44.14 o 
  -4  -9   5      874.78      853.65     44.77 o 
  -3  -9   5      283.04      266.36     27.08 o 
  -2  -9   5       53.46       40.68     20.61 o 
  -1  -9   5      375.11      280.30     41.68 o 
   0  -9   5      519.34      558.38     56.69 o 
   1  -9   5       76.85       57.00     29.17 o 
   2  -9   5      144.01      158.55     41.41 o 
  -8  -8   5        8.80        0.00     22.22 o 
  -7  -8   5        1.13        0.00     19.04 o 
  -6  -8   5       41.82       51.58     25.68 o 
  -5  -8   5       20.62       39.83     31.90 o 
  -4  -8   5      213.63      175.62     22.98 o 
  -3  -8   5      173.80      141.18     38.84 o 
  -2  -8   5      275.52      187.93     22.43 o 
  -1  -8   5     1234.11     1186.87     70.20 o 
   0  -8   5      369.96      368.50     43.68 o 
   1  -8   5       73.35       70.58     28.33 o 
   2  -8   5      432.89      613.88     59.57 o 
   3  -8   5      662.95      610.61     60.57 o 
   4  -8   5      125.62      111.23     39.34 o 
  -9  -7   5      113.50      111.65     35.66 o 
  -8  -7   5      127.26      244.49     39.88 o 
  -7  -7   5      126.76       94.07     28.56 o 
  -6  -7   5      290.24      224.61     35.85 o 
  -5  -7   5      963.84      985.85     43.24 o 
  -4  -7   5     1454.94     1479.42     50.02 o 
  -3  -7   5      110.95      139.52     19.52 o 
  -2  -7   5      615.37      685.84     38.34 o 
  -1  -7   5     2268.68     2215.51     58.76 o 
   0  -7   5      957.73      936.72     54.94 o 
   1  -7   5      276.04      201.12     35.39 o 
   2  -7   5      323.03      375.10     45.44 o 
   3  -7   5      570.52      622.01     57.76 o 
   4  -7   5        3.67        0.00     21.99 o 
   5  -7   5        0.36        0.00     22.61 o 
  -9  -6   5       21.16       15.01     23.60 o 
  -8  -6   5       40.47       44.48     25.98 o 
  -7  -6   5        5.63       13.89     19.73 o 
  -6  -6   5       20.26        0.00     16.66 o 
  -5  -6   5       60.89       41.12     14.68 o 
  -4  -6   5        0.31       13.03     31.97 o 
  -3  -6   5       32.85       16.49     11.59 o 
  -2  -6   5      179.40      154.40     17.80 o 
  -1  -6   5       11.56        6.50      9.72 o 
   0  -6   5      279.96      284.77     21.27 o 
   1  -6   5       36.32       32.92     11.52 o 
   2  -6   5      126.55      147.23     30.97 o 
   3  -6   5      101.76      184.31     34.51 o 
   4  -6   5       77.82       72.27     28.29 o 
  -9  -5   5      129.93      105.97     31.40 o 
  -8  -5   5      210.37      268.29     37.27 o 
  -7  -5   5       83.80      134.18     27.94 o 
  -6  -5   5      378.42      414.51     40.97 o 
  -5  -5   5     1045.75     1078.21     41.05 o 
  -4  -5   5      641.44      705.11     32.71 o 
  -3  -5   5      506.11      490.39     43.31 o 
  -2  -5   5     2289.68     2255.33     54.73 o 
  -1  -5   5     3672.59     3476.56     69.11 o 
   0  -5   5       84.60       46.48     17.77 o 
   1  -5   5      277.16      272.73     19.24 o 
   2  -5   5     3032.89     2937.65    100.60 o 
   3  -5   5     2443.86     2493.27     95.34 o 
   6  -5   5      378.36      393.64     47.17 o 
  -9  -4   5      276.95      274.27     38.69 o 
  -8  -4   5       33.90       41.95     21.19 o 
  -7  -4   5        6.89       16.20     18.27 o 
  -6  -4   5     1870.91     1941.96     54.17 o 
  -5  -4   5     1127.83     1112.59     75.52 o 
  -4  -4   5       19.12       10.87     10.41 o 
  -3  -4   5      176.94      169.81     17.05 o 
  -2  -4   5     4382.39     4288.02     98.89 o 
  -1  -4   5     1046.05     1025.95     73.77 o 
   0  -4   5       47.24       71.41     11.52 o 
   1  -4   5     1114.07     1242.22     26.15 o 
   2  -4   5        0.60       20.30      6.59 o 
   3  -4   5       65.44       65.58     24.97 o 
   4  -4   5      154.67      163.20     25.14 o 
   5  -4   5        4.03       20.27     18.23 o 
   6  -4   5      192.73      178.30     22.99 o 
   7  -4   5       15.08       24.14     18.42 o 
   8  -4   5       49.69        9.02     28.36 o 
  -8  -3   5       85.39       59.70     25.06 o 
  -7  -3   5       42.09       45.04     11.39 o 
  -6  -3   5      270.88      284.09     17.25 o 
  -5  -3   5        3.72        0.00      7.89 o 
  -4  -3   5       32.91       19.53      6.91 o 
  -3  -3   5      157.13      115.84     17.96 o 
  -2  -3   5     1688.76     1636.44     31.64 o 
  -1  -3   5     1626.67     1711.00     42.35 o 
   0  -3   5      331.20      315.88     11.54 o 
   1  -3   5     1329.46     1487.55     27.93 o 
   2  -3   5     1504.82     1502.78     29.83 o 
   3  -3   5     2820.18     2761.63     43.96 o 
   4  -3   5       17.96       18.57     11.04 o 
   5  -3   5     1038.20      977.66     53.54 o 
   6  -3   5      342.75      418.03     29.26 o 
   7  -3   5      342.43      363.71     35.62 o 
   8  -3   5       66.21       41.07     27.75 o 
  -9  -2   5      115.28      126.93     32.16 o 
  -8  -2   5        0.17        0.00     17.43 o 
  -7  -2   5      231.67      268.97     26.27 o 
  -6  -2   5      906.94      903.87     28.51 o 
  -5  -2   5     1013.35     1079.14     28.92 o 
  -4  -2   5        4.90        7.27      5.89 o 
  -3  -2   5     2604.35     2699.05     41.67 o 
  -2  -2   5     1167.66     1129.49     27.51 o 
  -1  -2   5      521.37      449.40     22.03 o 
   0  -2   5      640.72      709.96     17.35 o 
   1  -2   5     4609.06     4671.82     56.91 o 
   2  -2   5      931.26      929.17     22.29 o 
   3  -2   5       12.10       13.84      6.58 o 
   4  -2   5      215.15      213.03     22.45 o 
   5  -2   5      103.15      126.08     16.35 o 
   6  -2   5        5.02        0.00     16.73 o 
   7  -2   5       14.65        0.00     18.62 o 
   8  -2   5      323.33      334.00     43.49 o 
   9  -2   5       18.88       20.11     28.10 o 
  -9  -1   5       75.79       45.94     25.91 o 
  -8  -1   5      135.69      168.73     31.20 o 
  -7  -1   5      159.12      182.63     20.94 o 
  -6  -1   5       11.45       15.46      9.48 o 
  -5  -1   5      100.49      119.04     11.35 o 
  -4  -1   5        3.34       10.78      6.17 o 
  -3  -1   5       29.59       35.19      6.96 o 
  -2  -1   5      406.63      388.34     14.13 o 
  -1  -1   5     3023.81     3096.65     43.04 o 
   0  -1   5      325.61      305.97     12.28 o 
   1  -1   5     1939.50     1942.77     32.04 o 
   2  -1   5     1293.49     1329.23     40.15 o 
   3  -1   5     1210.64     1249.49     26.95 o 
   4  -1   5      318.86      348.96     18.05 o 
   5  -1   5     2273.22     2108.02     39.66 o 
   6  -1   5      423.16      465.83     26.94 o 
   7  -1   5      154.00      221.54     33.32 o 
   8  -1   5      124.52      103.59     30.05 o 
   9  -1   5      464.54      456.43     53.70 o 
  -9   0   5        0.04        8.21     20.65 o 
  -8   0   5      194.29      184.97     23.87 o 
  -7   0   5      135.71      159.01     20.83 o 
  -6   0   5      153.30      169.07     14.52 o 
  -5   0   5      329.25      326.23     17.18 o 
  -4   0   5      412.98      430.86     17.91 o 
  -3   0   5     4056.27     3969.83     70.16 o 
  -2   0   5     2735.22     2750.24     48.91 o 
  -1   0   5       46.35       56.58     11.54 o 
   0   0   5     4475.40     4464.83     68.15 o 
   1   0   5     6394.24     6203.74     69.76 o 
   2   0   5     2937.69     2871.10     51.27 o 
   3   0   5        0.82        1.99      4.79 o 
   4   0   5      538.11      566.65     18.47 o 
   5   0   5     1562.14     1602.52     34.00 o 
   6   0   5      736.96      780.86     44.77 o 
   7   0   5        3.83       18.00     16.77 o 
   8   0   5       96.14      106.36     30.71 o 
   9   0   5        6.17        4.49     22.15 o 
  10   0   5       44.57       42.83     31.17 o 
  -9   1   5        4.27        0.00     19.88 o 
  -8   1   5        8.78       14.51     14.72 o 
  -7   1   5       36.41       74.04     17.09 o 
  -6   1   5      304.59      325.05     26.73 o 
  -5   1   5       12.34       14.61      7.73 o 
  -4   1   5      301.53      351.77     16.73 o 
  -3   1   5      476.12      450.55     21.64 o 
  -2   1   5      201.31      185.06     16.99 o 
  -1   1   5      140.32      132.88      9.70 o 
   0   1   5      245.76      245.97     12.06 o 
   1   1   5      320.02      345.30     13.44 o 
   2   1   5      285.27      265.73     12.02 o 
   3   1   5      280.19      299.77     16.37 o 
   4   1   5      288.41      324.68     17.10 o 
   5   1   5     4150.13     4048.40     91.96 o 
   6   1   5      248.20      232.57     18.72 o 
   7   1   5      157.60      179.97     30.13 o 
   8   1   5      672.63      718.96     54.58 o 
   9   1   5      817.80      820.87     62.87 o 
  10   1   5       42.58       33.62     27.71 o 
  -8   2   5       44.93       84.23     20.39 o 
  -7   2   5      206.08      246.94     25.32 o 
  -6   2   5      114.50       89.90     17.68 o 
  -5   2   5      272.20      311.34     38.27 o 
  -4   2   5      140.02      197.18     13.58 o 
  -3   2   5     4287.80     4351.63     72.57 o 
  -2   2   5     1858.82     1853.98     34.93 o 
  -1   2   5       95.42       81.27      8.77 o 
   0   2   5     5632.27     5606.96     67.23 o 
   1   2   5    15115.48    15039.34    178.24 o 
   2   2   5     6934.02     6816.83     75.67 o 
   3   2   5      165.24      178.27     11.83 o 
   4   2   5     3285.91     3194.11     45.20 o 
   5   2   5     3070.06     3008.93     44.69 o 
   6   2   5     2408.90     2284.62     89.70 o 
   7   2   5        0.14       11.04     10.36 o 
   8   2   5      432.99      438.89     44.14 o 
   9   2   5      155.48      192.52     36.54 o 
  10   2   5       26.22       42.14     29.55 o 
  -8   3   5       96.01      124.95     24.14 o 
  -7   3   5      235.53      250.09     26.70 o 
  -6   3   5      264.66      235.76     25.14 o 
  -5   3   5        3.72        5.66     12.01 o 
  -4   3   5      774.18      779.46     34.50 o 
  -3   3   5     1293.42     1223.69     35.11 o 
  -2   3   5     2729.78     2775.19     45.80 o 
  -1   3   5      105.30      101.18      9.62 o 
   0   3   5     1520.80     1470.09     52.80 o 
   1   3   5       11.77        7.97      5.02 o 
   2   3   5     1212.19     1221.34     25.69 o 
   3   3   5      441.56      485.87     15.60 o 
   4   3   5       11.22        1.67      4.75 o 
   5   3   5      125.70       87.33     13.19 o 
   6   3   5      161.67      185.58     17.71 o 
   7   3   5      182.84      158.97     18.81 o 
   8   3   5      272.58      310.56     25.02 o 
   9   3   5        0.70        9.29     20.11 o 
  10   3   5        1.25       18.88     25.56 o 
  -8   4   5       66.77       82.14     33.35 o 
  -7   4   5        6.00        4.54     14.56 o 
  -6   4   5      112.40      105.20     25.01 o 
  -5   4   5       57.24       41.28     14.72 o 
  -4   4   5      312.84      318.53     25.08 o 
  -3   4   5      412.66      470.52     38.23 o 
  -2   4   5      544.05      491.67     19.23 o 
  -1   4   5      251.20      218.87     13.41 o 
   0   4   5     2542.33     2528.14     42.34 o 
   1   4   5     2000.43     1845.90     69.16 o 
   2   4   5     4815.28     4795.92     61.43 o 
   3   4   5     4391.68     4302.60     55.63 o 
   4   4   5     2172.81     2135.09     36.11 o 
   5   4   5     1837.77     1881.55     48.99 o 
   6   4   5       89.04       64.61     14.07 o 
   7   4   5      748.09      694.00     37.65 o 
   8   4   5       68.19       68.33     15.92 o 
   9   4   5      399.39      456.09     48.90 o 
  10   4   5       15.81       37.38     26.14 o 
  -7   5   5       81.81       74.50     21.08 o 
  -6   5   5       87.08       76.62     21.06 o 
  -5   5   5      194.53      234.28     25.48 o 
  -4   5   5      283.14      268.95     25.06 o 
  -3   5   5      913.27      826.20     51.93 o 
  -2   5   5      368.99      309.89     21.26 o 
  -1   5   5      251.61      240.90     19.34 o 
   0   5   5     4307.38     4247.12     83.52 o 
   1   5   5     3467.63     3400.88     65.34 o 
   2   5   5       26.06       22.15      6.71 o 
   3   5   5      856.46      949.99     23.91 o 
   4   5   5     1584.34     1397.90     27.30 o 
   5   5   5      134.00      131.53     16.56 o 
   6   5   5      376.07      368.19     25.02 o 
   7   5   5       48.15       46.22     13.89 o 
   8   5   5        8.30       11.06     12.43 o 
   9   5   5       24.67       16.14     15.19 o 
  10   5   5       98.61      176.09     37.73 o 
  -6   6   5       59.36       35.84     19.33 o 
  -5   6   5       48.01       27.51     16.93 o 
  -4   6   5        1.63        9.83     13.96 o 
  -3   6   5      336.15      260.92     24.30 o 
  -2   6   5      246.73      246.90     46.25 o 
  -1   6   5      339.09      345.14     18.34 o 
   0   6   5      536.98      486.52     20.59 o 
   1   6   5      122.80      144.65     13.73 o 
   2   6   5      288.79      364.89     20.84 o 
   3   6   5     2061.62     1918.37     37.25 o 
   4   6   5      916.63      967.04     52.81 o 
   5   6   5      931.24      904.28     36.12 o 
   6   6   5      318.24      330.82     25.09 o 
   7   6   5     1015.44      951.74     58.28 o 
   8   6   5      427.68      487.76     52.51 o 
   9   6   5      163.20      168.30     23.67 o 
  10   6   5       13.18        7.24     15.92 o 
  -5   7   5      328.37      397.81     34.90 o 
  -4   7   5      722.30      799.56     42.49 o 
  -3   7   5      516.50      501.55     72.54 o 
  -2   7   5      788.45      777.99     37.90 o 
  -1   7   5      901.18      885.79     51.89 o 
   0   7   5     4170.69     4132.12     66.55 o 
   1   7   5     1068.46     1106.69     38.96 o 
   2   7   5      193.43      189.00     14.33 o 
   3   7   5     1228.10     1234.54     31.53 o 
   4   7   5     3448.14     3254.56     71.70 o 
   5   7   5        5.56       13.87     11.45 o 
   6   7   5       23.37        6.19     13.36 o 
   7   7   5        4.21        8.96     14.01 o 
   8   7   5      162.24      126.08     20.95 o 
   9   7   5       81.58      114.49     31.49 o 
  10   7   5       32.81       38.52     29.23 o 
  -4   8   5      363.54      430.59     67.13 o 
  -3   8   5      266.26      291.82     29.64 o 
  -2   8   5       59.05       28.06     23.68 o 
  -1   8   5       89.96       78.23     42.70 o 
   0   8   5      167.86      172.75     24.30 o 
   1   8   5       49.69       50.81     11.31 o 
   2   8   5      130.45      135.68     17.65 o 
   3   8   5      487.32      474.17     22.00 o 
   4   8   5      152.98      162.81     19.65 o 
   5   8   5       31.83       47.57     15.10 o 
   6   8   5       23.23        9.02     18.77 o 
   7   8   5      930.27      814.96     56.73 o 
   8   8   5      505.11      481.70     37.83 o 
   9   8   5       13.39        0.00     14.27 o 
  10   8   5       28.98       29.34     18.78 o 
  -3   9   5        7.53        0.00     15.02 o 
  -2   9   5       17.96       35.30     17.67 o 
  -1   9   5      750.37      759.73     56.36 o 
   0   9   5     1094.24     1123.95     96.34 o 
   1   9   5        8.42       15.46     10.01 o 
   2   9   5       24.93        8.18     10.41 o 
   3   9   5      872.26      939.40     39.96 o 
   4   9   5     2201.37     2153.88     61.64 o 
   5   9   5      188.54      247.66     27.31 o 
   6   9   5       39.10       67.53     33.30 o 
   7   9   5      271.00      283.17     90.02 o 
   8   9   5      184.77      120.23     22.95 o 
   9   9   5       59.73       41.35     19.75 o 
  -2  10   5       62.46       20.01     19.92 o 
  -1  10   5      117.50      134.84     24.12 o 
   0  10   5      417.79      411.39     32.80 o 
   1  10   5      248.84      248.40     26.42 o 
   2  10   5      111.32       34.74     24.40 o 
   3  10   5        3.51        0.00     11.83 o 
   4  10   5      146.85      169.00     22.51 o 
   5  10   5      161.31       87.16     21.95 o 
   6  10   5       58.70       53.34     18.06 o 
   7  10   5        0.43        0.00     15.11 o 
   8  10   5        1.08        8.87     24.87 o 
   0  11   5      210.69      167.27     38.30 o 
   1  11   5      142.19      151.84     35.23 o 
   3  11   5      186.14      228.14     36.77 o 
   4  11   5      177.75      183.92     35.20 o 
   5  11   5       41.42       46.44     27.25 o 
   6  11   5      272.27      228.68     39.07 o 
   7  11   5      378.00      518.19     55.88 o 
   4  12   5      134.00       68.17     29.21 o 
   5  12   5       69.32       46.60     30.05 o 
  -5 -10   6        0.65        4.91     25.02 o 
  -4 -10   6       95.06       68.31     22.71 o 
  -3 -10   6      461.07      458.56     68.32 o 
  -2 -10   6       75.62       26.14     30.59 o 
  -1 -10   6        6.48        0.00     25.02 o 
  -6  -9   6        5.74        3.30     22.22 o 
  -5  -9   6       18.63       15.66     22.11 o 
  -4  -9   6       30.15       42.95     19.19 o 
  -3  -9   6       21.82       60.71     19.29 o 
  -2  -9   6        5.97        0.00     14.08 o 
  -1  -9   6        3.94        0.00     22.03 o 
   0  -9   6      600.86      538.88     57.73 o 
   1  -9   6      222.48      201.81     43.03 o 
  -7  -8   6      502.59      571.46     56.31 o 
  -6  -8   6      378.41      453.09     49.97 o 
  -5  -8   6        1.43       21.41     17.20 o 
  -4  -8   6     1129.74     1136.49     47.98 o 
  -3  -8   6     2577.34     2440.85     69.21 o 
  -2  -8   6      235.36      205.32     24.37 o 
  -1  -8   6       12.43       20.22     12.88 o 
   0  -8   6      958.59      868.84     63.68 o 
   1  -8   6     2021.63     1876.59     95.80 o 
   2  -8   6      209.29      181.20     40.38 o 
   3  -8   6       30.72       42.60     30.63 o 
  -8  -7   6      247.34      234.17     39.76 o 
  -7  -7   6      309.55      272.16     40.26 o 
  -6  -7   6      272.41      207.84     37.00 o 
  -5  -7   6      138.21      158.93     23.68 o 
  -4  -7   6      192.08      228.77     24.26 o 
  -3  -7   6      171.63      145.79     20.86 o 
  -2  -7   6      161.75      128.89     19.46 o 
  -1  -7   6      538.14      424.69     45.56 o 
   0  -7   6       46.98       53.43     15.29 o 
   1  -7   6       29.15        0.00     19.11 o 
   2  -7   6       24.76       10.40     20.23 o 
   3  -7   6        6.02        0.00     22.80 o 
   4  -7   6        4.75        4.38     24.87 o 
   5  -7   6        9.10        7.48     29.82 o 
  -9  -6   6       50.78       66.13     30.86 o 
  -8  -6   6      110.79      103.90     31.09 o 
  -7  -6   6        6.36       30.40     22.38 o 
  -6  -6   6       12.60        2.09     13.52 o 
  -5  -6   6      283.76      305.02     39.65 o 
  -4  -6   6      187.95      228.45     29.11 o 
  -3  -6   6     1405.46     1321.87     47.67 o 
  -2  -6   6        0.78        1.05     11.03 o 
  -1  -6   6     1793.28     1572.06     48.76 o 
   0  -6   6      559.52      485.62     86.32 o 
   1  -6   6      833.86      860.05     73.16 o 
   2  -6   6       54.53       87.70     27.79 o 
   3  -6   6      390.42      484.15     49.05 o 
   4  -6   6      634.93      629.15     57.69 o 
   5  -6   6      132.29      118.60     35.66 o 
   6  -6   6        0.65        2.92     26.87 o 
  -9  -5   6       58.33       58.72     28.02 o 
  -8  -5   6       32.80       23.11     23.26 o 
  -7  -5   6      170.89      179.59     32.85 o 
  -6  -5   6       22.02       19.52     14.56 o 
  -5  -5   6      666.07      599.90     33.42 o 
  -4  -5   6      726.51      801.03     36.61 o 
  -3  -5   6       27.71       69.41     20.50 o 
  -2  -5   6       11.92       11.48     10.32 o 
  -1  -5   6      683.08      716.54     58.99 o 
   0  -5   6      730.13      680.47     42.37 o 
   1  -5   6        0.51        4.98      9.27 o 
   2  -5   6       26.79        0.12     15.39 o 
   3  -5   6      131.35       83.86     25.49 o 
   4  -5   6        5.17        0.00     16.70 o 
   5  -5   6        2.82        0.00     19.65 o 
   6  -5   6       83.21       59.61     29.52 o 
  -9  -4   6        1.84        0.00     21.26 o 
  -8  -4   6       61.53       45.56     23.72 o 
  -7  -4   6       16.43       21.42     17.69 o 
  -6  -4   6       26.56       16.81     12.71 o 
  -5  -4   6      584.83      582.91     39.11 o 
  -4  -4   6       65.58       55.97     14.32 o 
  -3  -4   6      442.48      451.86     43.08 o 
  -2  -4   6      245.60      292.37     22.32 o 
  -1  -4   6     2568.09     2413.03     57.00 o 
   0  -4   6     1888.50     1728.89     45.99 o 
   1  -4   6       69.19       83.64     25.01 o 
   2  -4   6     1116.30     1075.81     35.93 o 
   3  -4   6     1535.94     1475.85     69.70 o 
   4  -4   6     1024.02      986.35     74.36 o 
   5  -4   6       22.89        4.81     12.94 o 
   6  -4   6       54.29       34.88     17.03 o 
   7  -4   6      603.96      651.75     40.85 o 
  -8  -3   6      295.45      276.77     35.58 o 
  -7  -3   6        3.85        2.31     19.09 o 
  -6  -3   6       67.50      118.92     17.48 o 
  -5  -3   6     2359.49     2288.14     58.30 o 
  -4  -3   6     2924.69     2769.89     63.31 o 
  -3  -3   6        1.65        9.10      5.63 o 
  -2  -3   6     1032.47      974.78     25.19 o 
  -1  -3   6     7266.53     7166.26    108.50 o 
   0  -3   6     1421.76     1423.10     27.03 o 
   1  -3   6       31.76       14.06      5.88 o 
   2  -3   6      322.26      329.38     22.22 o 
   3  -3   6     1010.89      946.00     26.03 o 
   4  -3   6      214.40      239.78     20.64 o 
   5  -3   6      128.66      186.45     20.88 o 
   6  -3   6      512.74      482.34     31.49 o 
   7  -3   6        0.39        0.00     12.56 o 
   8  -3   6       59.26       25.45     27.94 o 
  -9  -2   6       31.66       37.23     26.71 o 
  -8  -2   6      242.10      162.55     30.44 o 
  -7  -2   6       22.80       28.58     10.97 o 
  -6  -2   6       33.91       20.40      9.56 o 
  -5  -2   6      122.50      113.85     12.35 o 
  -4  -2   6      138.15      133.28     12.07 o 
  -3  -2   6       76.61      114.39     10.24 o 
  -2  -2   6       67.13       81.42      8.35 o 
  -1  -2   6      221.53      215.82     11.35 o 
   0  -2   6     1779.18     1726.95     31.20 o 
   1  -2   6      624.74      601.40     18.49 o 
   2  -2   6     1093.73     1132.10     38.05 o 
   3  -2   6     2511.23     2499.60     42.55 o 
   4  -2   6      934.93     1018.52     27.63 o 
   5  -2   6       17.02       36.13     13.30 o 
   6  -2   6      300.83      330.19     37.50 o 
   7  -2   6      579.51      481.80     47.98 o 
   8  -2   6       21.37       45.18     29.13 o 
  -9  -1   6       19.51       16.31     22.68 o 
  -8  -1   6      544.22      492.59     33.40 o 
  -7  -1   6       70.37       70.75     17.21 o 
  -6  -1   6      152.27      188.36     15.80 o 
  -5  -1   6     1359.92     1465.08     35.50 o 
  -4  -1   6     1091.32     1052.01     32.14 o 
  -3  -1   6      180.58      176.78     12.33 o 
  -2  -1   6      951.88      841.73     25.54 o 
  -1  -1   6     8026.05     8245.79     94.91 o 
   0  -1   6     2299.52     2288.41     46.37 o 
   1  -1   6      930.83      976.06     23.73 o 
   2  -1   6     2229.65     2262.33     38.69 o 
   3  -1   6     1786.36     1668.85     33.74 o 
   4  -1   6     1792.23     1735.11     43.18 o 
   5  -1   6       49.08       60.33     10.20 o 
   6  -1   6      109.87      139.61     36.08 o 
   7  -1   6       86.39      118.37     29.36 o 
   8  -1   6      266.51      288.48     42.18 o 
   9  -1   6       80.77       91.12     34.47 o 
  -9   0   6       63.41       49.70     27.48 o 
  -8   0   6       91.94       84.22     24.22 o 
  -7   0   6        0.89        0.00     11.14 o 
  -6   0   6     1032.07     1002.43     30.69 o 
  -5   0   6      102.72       89.08     12.04 o 
  -4   0   6      269.47      279.24     18.92 o 
  -3   0   6     1252.12     1381.07     39.59 o 
  -2   0   6      451.45      512.52     26.68 o 
  -1   0   6       95.73      125.01     10.18 o 
   0   0   6       34.24        8.44      5.23 o 
   1   0   6      155.95      198.51     15.28 o 
   2   0   6        2.22        0.00      4.98 o 
   3   0   6      719.09      717.47     21.25 o 
   4   0   6       85.40       96.42     10.35 o 
   5   0   6      909.27      911.68     26.41 o 
   6   0   6      520.27      549.39     57.73 o 
   7   0   6      191.68      148.58     30.63 o 
   8   0   6        3.38        0.00     20.50 o 
   9   0   6      222.58      245.64     42.64 o 
  -9   1   6        6.51        0.00     25.87 o 
  -8   1   6        3.08       16.23     15.98 o 
  -7   1   6       71.23       80.31     18.53 o 
  -6   1   6        3.13       11.68     12.25 o 
  -5   1   6     1014.68      991.74     29.41 o 
  -4   1   6      280.45      303.24     16.95 o 
  -3   1   6     1338.77     1376.20     31.78 o 
  -2   1   6     1761.24     1758.11     35.29 o 
  -1   1   6     9368.91     9484.40    102.97 o 
   0   1   6     1571.08     1601.41     36.31 o 
   1   1   6     5588.83     5820.03     70.81 o 
   2   1   6    12988.76    12994.13    212.76 o 
   3   1   6     8340.76     8608.32     94.86 o 
   4   1   6      418.94      436.81     17.37 o 
   5   1   6     2239.62     2194.43     40.49 o 
   6   1   6     2870.58     2978.23     68.61 o 
   7   1   6      876.84      885.23     56.34 o 
   8   1   6       64.01       75.00     26.06 o 
   9   1   6        0.10        0.00     18.27 o 
  10   1   6      214.99      193.98     43.22 o 
  -8   2   6       17.51       13.61     16.62 o 
  -7   2   6      178.59      173.63     24.08 o 
  -6   2   6      432.30      499.21     32.18 o 
  -5   2   6      698.55      637.78     33.02 o 
  -4   2   6      580.25      538.58     25.54 o 
  -3   2   6     1184.98     1070.25     44.24 o 
  -2   2   6     4292.29     4297.13     65.26 o 
  -1   2   6     2680.78     2765.86     45.93 o 
   0   2   6      556.46      534.54     18.81 o 
   1   2   6      103.86      117.25     10.12 o 
   2   2   6     3515.88     3627.13     70.94 o 
   3   2   6       56.87       49.01      7.72 o 
   4   2   6      127.25      117.80     16.66 o 
   5   2   6        9.25        3.42      6.30 o 
   6   2   6       22.47       24.49     11.62 o 
   7   2   6      175.26      163.02     33.03 o 
   8   2   6        1.34        2.38     18.77 o 
   9   2   6      120.86      113.76     32.32 o 
  10   2   6       92.42       74.38     33.39 o 
  -8   3   6       11.61        4.40     17.18 o 
  -7   3   6      105.35      101.65     21.78 o 
  -6   3   6       19.66       14.24     14.91 o 
  -5   3   6       60.38       62.47     16.51 o 
  -4   3   6       43.21       30.13     12.05 o 
  -3   3   6      855.38      779.89     25.19 o 
  -2   3   6     2370.69     2330.99     64.25 o 
  -1   3   6     1208.10     1142.42     33.46 o 
   0   3   6        4.01        8.30      5.82 o 
   1   3   6     3900.86     3524.87    218.19 o 
   2   3   6     6212.78     6049.76     73.82 o 
   3   3   6     1968.69     1980.54     35.78 o 
   4   3   6      381.80      386.21     25.77 o 
   5   3   6     1765.65     1750.91     83.96 o 
   6   3   6     2214.70     2110.02     54.79 o 
   7   3   6      524.50      581.39     30.74 o 
   8   3   6        2.33        0.00     12.12 o 
   9   3   6      256.45      254.16     41.30 o 
  10   3   6      164.71      171.76     40.57 o 
  -7   4   6      197.99      194.25     83.54 o 
  -6   4   6     1132.03     1116.16     50.28 o 
  -5   4   6      450.25      478.00     32.72 o 
  -4   4   6       32.12       18.55     12.25 o 
  -3   4   6     1705.09     1737.94     52.09 o 
  -2   4   6     5656.10     5460.28     75.34 o 
  -1   4   6     1714.35     1719.21     37.02 o 
   0   4   6      158.18      117.60     11.35 o 
   1   4   6     2625.33     2554.97     55.29 o 
   2   4   6     3241.83     3042.10     48.13 o 
   3   4   6      499.92      521.42     18.43 o 
   4   4   6       26.21       36.26      6.99 o 
   5   4   6      386.13      390.64     64.52 o 
   6   4   6       92.05       46.87     25.33 o 
   7   4   6      312.38      295.72     37.31 o 
   8   4   6       19.10       25.38     23.30 o 
   9   4   6        2.22        0.00     18.65 o 
  10   4   6       20.20        0.00     22.26 o 
  -7   5   6        8.53        7.95     18.30 o 
  -6   5   6      137.28      136.87     43.04 o 
  -5   5   6      234.62      172.01     23.97 o 
  -4   5   6        9.71       17.08     14.16 o 
  -3   5   6       89.05       85.87     16.60 o 
  -2   5   6        3.58        0.00      7.09 o 
  -1   5   6      118.84      110.58     12.23 o 
   0   5   6      315.32      332.55     21.30 o 
   1   5   6      353.83      287.08     23.42 o 
   2   5   6     1866.57     1839.50     37.42 o 
   3   5   6       10.37        7.14      6.37 o 
   4   5   6      128.27      149.72     18.15 o 
   5   5   6      513.88      482.92     26.78 o 
   6   5   6      736.30      730.60     34.34 o 
   7   5   6       69.27       67.63     16.51 o 
   8   5   6      191.65      174.64     25.91 o 
   9   5   6       71.69       69.86     22.72 o 
  10   5   6       45.31       40.22     26.18 o 
  -6   6   6      147.83      106.01     25.09 o 
  -5   6   6       48.38       32.94     17.87 o 
  -4   6   6      119.02      132.67     22.74 o 
  -3   6   6      794.34      901.01     58.88 o 
  -2   6   6     1693.82     1670.72     53.83 o 
  -1   6   6      201.41      214.76     16.32 o 
   0   6   6     1786.41     1711.53     39.12 o 
   1   6   6     2288.50     2244.78     44.45 o 
   2   6   6     3187.80     3076.43     52.51 o 
   3   6   6      438.83      466.30     33.57 o 
   4   6   6     1784.66     1766.25     50.92 o 
   5   6   6      556.76      587.14     42.72 o 
   6   6   6      676.82      609.71     32.60 o 
   7   6   6      117.06      115.57     27.87 o 
   8   6   6       47.29       32.36     16.04 o 
   9   6   6       14.03       29.52     21.72 o 
  10   6   6      134.93      134.34     25.04 o 
  -5   7   6       79.62       41.89     19.28 o 
  -4   7   6      340.41      239.30     38.17 o 
  -3   7   6       76.58      107.68     21.41 o 
  -2   7   6      571.97      566.92     35.12 o 
  -1   7   6      116.86       85.07     33.53 o 
   0   7   6      295.84      273.78     23.51 o 
   1   7   6       15.27       17.68      8.90 o 
   2   7   6       14.61       19.19      8.77 o 
   3   7   6      103.94      107.92     12.37 o 
   4   7   6      381.55      447.47     28.49 o 
   5   7   6      252.08      289.17     24.92 o 
   6   7   6       50.49       73.23     16.38 o 
   7   7   6       30.15       35.79     15.11 o 
   8   7   6      170.63      160.79     56.27 o 
   9   7   6      249.06      208.28     43.49 o 
  10   7   6       52.91       46.05     20.73 o 
  -4   8   6      595.19      667.18     51.62 o 
  -3   8   6      161.52      198.40     34.26 o 
  -2   8   6      345.38      342.31     34.93 o 
  -1   8   6       77.59       81.62     18.35 o 
   0   8   6     1231.40     1178.04     45.73 o 
   1   8   6     2976.43     2867.99    123.51 o 
   2   8   6      970.55      950.24     31.14 o 
   3   8   6      162.46      109.82     17.99 o 
   4   8   6      998.45     1053.79     89.26 o 
   5   8   6     2286.87     2299.58     64.84 o 
   6   8   6      262.58      296.18     27.03 o 
   7   8   6       12.81        0.00     20.32 o 
   8   8   6       52.79       50.32     18.07 o 
   9   8   6      246.15      295.08     31.33 o 
  -3   9   6      482.77      464.55     37.82 o 
  -2   9   6       30.85       27.21     26.83 o 
  -1   9   6        0.45        4.19     15.64 o 
   0   9   6      141.96      142.40     22.38 o 
   1   9   6      370.84      447.48     24.64 o 
   2   9   6       21.71       34.16     12.43 o 
   3   9   6      140.03      150.89     23.36 o 
   4   9   6        2.01        0.00     12.02 o 
   5   9   6      138.44      143.63     22.48 o 
   6   9   6      126.28      134.92     36.79 o 
   7   9   6       20.30       34.16     18.06 o 
   8   9   6      161.07      165.45     54.39 o 
   9   9   6       86.30       78.51     21.92 o 
  -2  10   6       14.02        6.39     15.88 o 
  -1  10   6       67.82       81.85     21.55 o 
   0  10   6      236.97      273.10     68.65 o 
   1  10   6      593.86      633.87     37.70 o 
   2  10   6      324.10      296.77     39.34 o 
   3  10   6       56.22       75.94     18.37 o 
   4  10   6      886.18      926.77     44.20 o 
   5  10   6      887.18      916.40    101.81 o 
   6  10   6       76.34       45.29     18.52 o 
   7  10   6      233.35      292.46     30.86 o 
   8  10   6      516.23      472.69     38.90 o 
   0  11   6      631.61      547.91     39.88 o 
   1  11   6      202.87      243.63     32.72 o 
   2  11   6       34.29       41.91     25.68 o 
   3  11   6       82.27      120.62     26.56 o 
   4  11   6      514.94      445.61     34.87 o 
   5  11   6      328.43      364.28     46.86 o 
   6  11   6       10.36        6.45     25.33 o 
   7  11   6       26.80       59.03     32.93 o 
  -5  -9   7      124.06      114.42     34.62 o 
  -4  -9   7        3.54       11.22     16.77 o 
  -3  -9   7      587.39      636.09     51.18 o 
  -2  -9   7      975.58      911.68     52.91 o 
  -1  -9   7      495.74      423.73     54.43 o 
   0  -9   7       62.62       78.49     34.58 o 
   1  -9   7      375.89      411.03     55.92 o 
  -7  -8   7        1.41        2.84     22.41 o 
  -6  -8   7      327.08      376.10     48.09 o 
  -5  -8   7      110.35      113.96     23.89 o 
  -4  -8   7      115.34      107.68     22.54 o 
  -3  -8   7        1.11       11.09     20.15 o 
  -2  -8   7      249.99      298.42     28.66 o 
  -1  -8   7      138.87      128.69     41.03 o 
   0  -8   7      124.58       65.86     29.86 o 
   1  -8   7        5.18        8.18     26.44 o 
   2  -8   7       38.88       41.18     29.78 o 
   3  -8   7       64.88       72.58     33.58 o 
  -8  -7   7       48.35       53.43     29.21 o 
  -7  -7   7      193.47      220.04     41.72 o 
  -6  -7   7      208.52      195.59     36.42 o 
  -5  -7   7        5.55        0.00     18.92 o 
  -4  -7   7      203.55      185.54     39.82 o 
  -3  -7   7      898.02      937.39     71.72 o 
  -2  -7   7      660.10      763.92     38.43 o 
  -1  -7   7        7.04        0.00     11.78 o 
   0  -7   7      283.53      236.12     31.24 o 
   1  -7   7      741.71      788.43     62.41 o 
   2  -7   7      324.13      373.64     47.94 o 
   3  -7   7       22.89       37.84     30.44 o 
   4  -7   7       28.48       75.30     33.08 o 
  -8  -6   7       26.75       36.58     26.25 o 
  -7  -6   7      638.66      663.16     57.23 o 
  -6  -6   7      593.28      593.06     37.09 o 
  -5  -6   7       35.00       31.98     16.24 o 
  -4  -6   7      557.78      584.56     35.26 o 
  -3  -6   7     1463.40     1396.69     50.54 o 
  -2  -6   7      238.11      253.31     23.95 o 
  -1  -6   7        0.76        0.00     10.87 o 
   0  -6   7      233.87      261.99     27.42 o 
   1  -6   7      130.02      139.89     19.79 o 
   2  -6   7       64.90       48.25     22.65 o 
   3  -6   7       32.17       29.32     23.57 o 
   4  -6   7       44.56       55.31     29.05 o 
   5  -6   7      128.04      151.95     39.07 o 
  -8  -5   7        2.67        2.42     22.80 o 
  -7  -5   7        0.49        4.80     20.07 o 
  -6  -5   7        1.84        0.00     12.46 o 
  -5  -5   7       43.36       34.89     15.51 o 
  -4  -5   7       53.98       43.84     21.44 o 
  -3  -5   7      655.33      630.27     33.41 o 
  -2  -5   7      368.01      433.72     28.21 o 
  -1  -5   7      147.76      149.34     18.83 o 
   0  -5   7      612.31      674.93     32.54 o 
   1  -5   7     2276.06     2135.77     56.25 o 
   2  -5   7      713.53      687.88     52.47 o 
   3  -5   7        1.35        0.00     16.54 o 
   4  -5   7      602.81      628.04     54.00 o 
   5  -5   7      634.54      757.69     61.49 o 
   6  -5   7      167.86      184.65     39.19 o 
  -9  -4   7       29.71       63.18     28.25 o 
  -8  -4   7      120.97      128.50     31.24 o 
  -7  -4   7      345.51      346.02     43.62 o 
  -6  -4   7        3.53        0.00     11.37 o 
  -5  -4   7       55.16       52.40     15.25 o 
  -4  -4   7     1175.93     1115.64     51.93 o 
  -3  -4   7     1810.76     1685.85     51.97 o 
  -2  -4   7      121.03      112.79     17.19 o 
  -1  -4   7      368.37      347.26     24.05 o 
   0  -4   7     1614.56     1513.90     45.72 o 
   2  -4   7      205.86      197.13     19.03 o 
   3  -4   7        9.19       18.65     17.00 o 
   4  -4   7      110.04       70.39     22.99 o 
   5  -4   7      156.52      190.68     33.85 o 
   6  -4   7       21.81       56.00     26.56 o 
   7  -4   7       60.80       76.15     32.20 o 
  -8  -3   7       27.17       23.22     22.30 o 
  -7  -3   7       39.48       51.64     16.09 o 
  -6  -3   7      272.47      194.53     22.34 o 
  -5  -3   7       76.94       61.96     21.40 o 
  -4  -3   7       21.94       26.93     12.40 o 
  -3  -3   7       23.49        2.53      9.92 o 
  -2  -3   7      115.52      123.41     36.10 o 
  -1  -3   7      430.26      395.63     34.45 o 
   0  -3   7     3119.55     3071.42     66.17 o 
   1  -3   7      314.47      343.25     22.46 o 
   2  -3   7      241.37      248.29     35.64 o 
   3  -3   7     1819.75     1868.89     53.01 o 
   4  -3   7     3321.09     3333.66     71.57 o 
   5  -3   7      412.23      428.64     28.54 o 
   6  -3   7       34.44       64.98     24.83 o 
   7  -3   7      526.58      591.12     55.42 o 
   8  -3   7      641.86      588.97     59.88 o 
  -7  -2   7       89.71       75.18     25.41 o 
  -6  -2   7      163.19      152.38     15.63 o 
  -5  -2   7      983.26      969.68     30.00 o 
  -4  -2   7     2762.66     2807.46     54.57 o 
  -3  -2   7     2442.44     2454.59     43.46 o 
  -2  -2   7      846.56      867.87     23.68 o 
  -1  -2   7     2979.31     3041.23     47.01 o 
   0  -2   7     9733.72     9457.95    137.50 o 
   1  -2   7     3760.45     3686.69     53.89 o 
   2  -2   7        9.76       12.74      6.59 o 
   3  -2   7      408.80      410.42     18.85 o 
   4  -2   7     1257.21     1278.79     32.66 o 
   5  -2   7      511.14      525.80     29.33 o 
   6  -2   7        4.80        2.66     11.19 o 
   7  -2   7       52.54       73.81     26.21 o 
   8  -2   7       53.59       90.04     34.39 o 
  -9  -1   7       61.05       83.25     30.40 o 
  -8  -1   7      243.44      239.57     56.92 o 
  -7  -1   7      162.81      149.26     21.62 o 
  -6  -1   7      140.10      155.60     22.15 o 
  -5  -1   7        7.35       10.83      8.46 o 
  -4  -1   7     1252.65     1223.01     32.12 o 
  -3  -1   7      637.48      664.75     34.04 o 
  -2  -1   7      134.90      156.32     12.14 o 
  -1  -1   7       10.01        8.57      5.93 o 
   0  -1   7        4.38        6.94      9.05 o 
   1  -1   7      853.43      838.40     23.72 o 
   2  -1   7       51.89       80.21     11.69 o 
   3  -1   7       95.70      122.58     21.13 o 
   4  -1   7     1105.74     1152.98     37.15 o 
   5  -1   7      394.49      403.15     20.09 o 
   6  -1   7        8.27        4.02     11.22 o 
   7  -1   7      201.23      224.53     35.54 o 
   8  -1   7      372.55      403.77     48.25 o 
   9  -1   7        7.15        0.15     25.41 o 
  -8   0   7       30.40       24.81     16.34 o 
  -7   0   7       57.12       63.61     16.93 o 
  -6   0   7        3.79        2.02      8.72 o 
  -5   0   7        1.30        4.82      8.44 o 
  -4   0   7      880.85      787.12     33.05 o 
  -3   0   7     1647.98     1488.51     48.16 o 
  -2   0   7      174.35      213.60     16.06 o 
  -1   0   7      262.43      199.92     13.15 o 
   0   0   7     4691.33     4703.49     64.08 o 
   1   0   7     5482.33     5762.11     73.54 o 
   2   0   7       12.12       24.96      7.69 o 
   3   0   7     2217.98     2112.02     49.20 o 
   4   0   7     2075.41     2037.92     40.26 o 
   5   0   7     1427.41     1445.95     35.09 o 
   6   0   7       14.10       42.45     20.73 o 
   7   0   7      264.71      238.70     36.19 o 
   8   0   7      477.89      465.61     48.63 o 
   9   0   7      161.89      127.58     36.12 o 
  -8   1   7      253.82      260.44     29.52 o 
  -7   1   7      533.31      464.83     32.93 o 
  -6   1   7       11.10       18.50     18.56 o 
  -5   1   7      641.34      698.88     27.47 o 
  -4   1   7     1295.23     1366.82     35.20 o 
  -3   1   7     3314.02     3410.37     56.47 o 
  -2   1   7       35.83       34.47      8.40 o 
  -1   1   7     3339.23     3259.87     52.13 o 
   0   1   7     4784.78     5165.21     69.37 o 
   1   1   7     1602.04     1731.24     35.24 o 
   2   1   7      156.00      177.14     15.95 o 
   3   1   7      976.24      985.48     26.63 o 
   4   1   7      619.64      599.78     21.50 o 
   5   1   7      829.41      934.27     33.22 o 
   6   1   7      536.44      544.62     29.05 o 
   7   1   7        0.49        0.00     16.58 o 
   8   1   7       82.39       94.23     29.63 o 
   9   1   7       79.98       80.03     30.21 o 
  -8   2   7       17.48       37.93     23.85 o 
  -7   2   7       91.49       87.60     20.83 o 
  -6   2   7      323.35      277.63     33.80 o 
  -5   2   7       15.98        6.97     11.25 o 
  -4   2   7       77.66       93.26     12.70 o 
  -3   2   7       72.40       84.44     11.73 o 
  -2   2   7      887.64      896.12     27.47 o 
  -1   2   7     1780.95     1681.75     36.68 o 
   0   2   7     1987.08     1942.79     38.50 o 
   1   2   7      222.08      252.69     23.18 o 
   2   2   7     1636.92     1685.41     34.74 o 
   3   2   7     4820.68     4646.81     63.94 o 
   4   2   7     1406.96     1388.70     43.26 o 
   5   2   7      125.51      139.30     17.08 o 
   7   2   7      377.78      358.58     31.53 o 
   8   2   7       60.89      111.11     30.13 o 
   9   2   7       26.06       27.17     25.72 o 
  10   2   7        7.35        5.68     25.64 o 
  -7   3   7        2.61        0.00     13.98 o 
  -6   3   7      254.26      292.33     44.79 o 
  -5   3   7     1319.47     1283.84     49.78 o 
  -4   3   7      738.63      720.24     51.62 o 
  -3   3   7       89.34       89.36     12.31 o 
  -2   3   7     1490.71     1587.32     37.36 o 
  -1   3   7     3186.22     2960.03     51.42 o 
   0   3   7     2964.86     2927.79     65.60 o 
   1   3   7       15.68       13.25      6.79 o 
   2   3   7     1042.71      998.11     45.58 o 
   3   3   7     2383.50     2418.69     42.97 o 
   4   3   7       30.25       22.90      8.32 o 
   5   3   7      103.71      106.61     15.89 o 
   6   3   7       26.57       31.10     12.28 o 
   7   3   7       17.04        4.62     11.32 o 
   8   3   7       20.94        0.00     12.29 o 
   9   3   7       14.74       16.12     20.92 o 
  10   3   7       52.05       37.58     30.32 o 
  -7   4   7       24.18       18.07     17.64 o 
  -6   4   7       18.87       15.34     16.99 o 
  -5   4   7       54.82       73.72     17.89 o 
  -4   4   7      118.01       78.73     17.11 o 
  -3   4   7       59.79       56.85     11.06 o 
  -2   4   7      152.07      155.04     20.83 o 
  -1   4   7      256.67      216.87     15.57 o 
   0   4   7      396.75      376.33     18.52 o 
   1   4   7        3.27        1.77      6.14 o 
   2   4   7      697.48      703.05     23.35 o 
   3   4   7     1054.07      960.93     26.43 o 
   4   4   7     1449.79     1487.39     51.20 o 
   5   4   7       15.94        3.92     10.57 o 
   6   4   7      684.38      726.24     34.05 o 
   7   4   7      688.23      680.29     35.05 o 
   8   4   7      350.39      300.22     27.17 o 
   9   4   7       46.25       44.56     27.33 o 
  10   4   7       82.24      116.91     35.31 o 
  -6   5   7      124.11      183.90     30.53 o 
  -5   5   7      394.06      474.23     35.77 o 
  -4   5   7      708.54      662.69     37.51 o 
  -3   5   7      148.48      122.90     19.36 o 
  -2   5   7     1225.68     1164.75     33.78 o 
  -1   5   7     3217.58     3285.18     57.65 o 
   0   5   7     1321.60     1289.27     33.87 o 
   1   5   7      578.25      591.66     26.49 o 
   2   5   7     1155.87     1126.65     30.42 o 
   3   5   7     2574.11     2523.88     45.80 o 
   4   5   7      178.18      166.81     19.19 o 
   5   5   7        6.32        6.39      9.96 o 
   6   5   7      411.32      392.78     27.98 o 
   7   5   7       43.76       30.31     14.57 o 
   8   5   7       74.27       80.41     19.26 o 
   9   5   7       44.66       41.36     18.19 o 
  10   5   7        2.56        0.00     23.72 o 
  -6   6   7       59.61       57.24     21.91 o 
  -5   6   7      380.21      440.31     36.91 o 
  -4   6   7      127.95       63.12     18.94 o 
  -3   6   7        1.02        0.00     18.42 o 
  -2   6   7      909.33      802.32     43.99 o 
  -1   6   7       22.38        0.81     13.39 o 
   0   6   7       98.97      101.15     13.14 o 
   1   6   7      301.87      339.94     20.90 o 
   2   6   7       73.32       81.26     15.21 o 
   3   6   7      486.12      506.29     21.36 o 
   4   6   7       29.67       38.21     13.12 o 
   5   6   7       27.88       23.08     13.37 o 
   6   6   7      260.69      261.11     24.83 o 
   7   6   7      205.27      181.23     22.75 o 
   8   6   7      137.64      137.49     22.87 o 
   9   6   7      202.95      192.05     26.19 o 
  10   6   7      121.63      138.98     25.96 o 
  -5   7   7        4.97        0.00     17.66 o 
  -4   7   7       20.69       36.55     17.48 o 
  -3   7   7       15.41        0.00     18.35 o 
  -2   7   7      299.95      309.01     28.93 o 
  -1   7   7      685.73      700.47     36.85 o 
   0   7   7       59.83       45.32     11.38 o 
   1   7   7      345.56      313.06     24.07 o 
   2   7   7     1204.60     1234.94     34.63 o 
   3   7   7     1493.38     1501.43     37.65 o 
   4   7   7       11.67       22.08     12.52 o 
   5   7   7      460.31      526.90     32.30 o 
   6   7   7      700.89      749.55    108.74 o 
   7   7   7      670.24      623.90     36.68 o 
   8   7   7        3.86        0.00     14.10 o 
   9   7   7      133.35      181.02     43.56 o 
  10   7   7       37.65       76.70     20.96 o 
  -4   8   7       19.66       24.76     18.10 o 
  -3   8   7      147.57      206.02     28.03 o 
  -2   8   7     1121.06     1086.77     66.42 o 
  -1   8   7      738.29      764.67     40.79 o 
   0   8   7       29.59       12.82     13.29 o 
   1   8   7      535.16      529.04     32.30 o 
   2   8   7      268.65      261.30     26.18 o 
   3   8   7      329.72      321.42     48.96 o 
   4   8   7      124.24      123.44     19.97 o 
   5   8   7        3.43        0.00     11.09 o 
   6   8   7        1.91        6.57     12.49 o 
   7   8   7       73.49       73.69     20.41 o 
   8   8   7       59.93       51.48     18.78 o 
   9   8   7       47.97       51.15     25.49 o 
  -3   9   7       17.99       13.08     30.32 o 
  -2   9   7      144.75       99.51     23.10 o 
  -1   9   7      118.49       95.24     21.75 o 
   0   9   7      119.36       99.27     26.98 o 
   1   9   7      432.35      446.75     25.65 o 
   2   9   7     1400.29     1421.22     41.05 o 
   3   9   7     1065.02     1063.61     46.24 o 
   4   9   7       17.31       14.19     13.34 o 
   5   9   7      867.70      915.53     44.90 o 
   6   9   7      596.44      615.67     38.99 o 
   7   9   7      314.84      357.58     32.66 o 
   8   9   7        0.57        0.00     14.99 o 
   9   9   7      141.23      219.26     30.76 o 
  -1  10   7      300.82      283.50     31.75 o 
   0  10   7        7.21        0.00     15.32 o 
   1  10   7      612.94      749.88     51.14 o 
   2  10   7      829.57      809.73     43.95 o 
   3  10   7       54.96       98.63     21.35 o 
   4  10   7      110.18      121.21     22.44 o 
   5  10   7      331.14      388.78     33.36 o 
   6  10   7      295.36      281.55     30.92 o 
   7  10   7        2.94        0.00     16.16 o 
   8  10   7        8.52        0.00     26.44 o 
   1  11   7       26.47       29.44     19.00 o 
   2  11   7        1.11       24.10     24.83 o 
   3  11   7       14.50        0.00     15.17 o 
   4  11   7       30.73       58.35     20.19 o 
   5  11   7      194.83      218.43     29.00 o 
   6  11   7       61.10       68.47     31.68 o 
   7  11   7       24.17        3.80     26.56 o 
  -4  -9   8       91.37      111.97     25.59 o 
  -3  -9   8       78.73       30.62     19.60 o 
  -2  -9   8        0.53        3.42     16.26 o 
  -1  -9   8        1.56        1.42     25.95 o 
  -6  -8   8      355.45      271.74     45.48 o 
  -5  -8   8      223.75      275.08     32.80 o 
  -4  -8   8       51.68       33.05     17.72 o 
  -3  -8   8      117.22      134.01     24.03 o 
  -2  -8   8     1246.52     1205.30     52.41 o 
  -1  -8   8      721.73      813.66     43.62 o 
   0  -8   8      199.07      310.58     47.63 o 
   1  -8   8      257.81      277.61     49.17 o 
   2  -8   8      538.68      482.84     59.18 o 
  -7  -7   8       50.85       38.65     27.71 o 
  -6  -7   8      313.25      256.43     40.68 o 
  -5  -7   8      684.83      642.40     40.90 o 
  -4  -7   8       10.74       10.02     15.78 o 
  -3  -7   8       33.90       43.91     17.73 o 
  -2  -7   8      649.43      610.25     37.27 o 
  -1  -7   8      343.15      289.79     27.83 o 
   0  -7   8        3.77        0.94      8.07 o 
   1  -7   8       11.50        0.00     22.53 o 
   2  -7   8       18.23       42.07     27.83 o 
   3  -7   8        3.16        6.49     26.06 o 
  -7  -6   8        0.41        0.00     22.65 o 
  -6  -6   8       41.79       31.21     17.82 o 
  -5  -6   8        1.32        0.00     12.45 o 
  -4  -6   8       17.46       15.25     15.31 o 
  -3  -6   8       16.45       25.43     15.79 o 
  -2  -6   8      908.24      830.27     43.64 o 
  -1  -6   8      372.93      333.68     27.27 o 
   0  -6   8      209.09      248.71     24.21 o 
   1  -6   8      255.86      232.45     23.60 o 
   2  -6   8      978.34      955.05     66.67 o 
   3  -6   8      733.15      712.63     62.22 o 
   4  -6   8       40.02       31.32     26.41 o 
   5  -6   8       20.44       13.24     29.05 o 
  -8  -5   8       53.14       34.77     28.33 o 
  -7  -5   8      105.22      148.54     34.39 o 
  -6  -5   8      616.36      565.02     37.00 o 
  -5  -5   8     1555.52     1464.26    206.38 o 
  -4  -5   8        0.18        1.81     13.05 o 
  -3  -5   8       85.31       99.89     18.52 o 
  -2  -5   8     1948.93     1902.39     58.62 o 
  -1  -5   8     1839.03     1777.88     91.81 o 
   0  -5   8        4.28        8.83     11.49 o 
   1  -5   8        9.22        7.45      8.77 o 
   2  -5   8      563.65      609.27     52.28 o 
   3  -5   8      200.82      212.67     37.23 o 
   4  -5   8       64.81       17.50     23.68 o 
   5  -5   8       57.35       71.66     28.67 o 
   6  -5   8        1.90        0.00     24.87 o 
  -8  -4   8       19.89       29.40     23.60 o 
  -7  -4   8      117.00       93.33     20.78 o 
  -6  -4   8      150.40      160.70     48.11 o 
  -5  -4   8        0.00        0.00     12.37 o 
  -4  -4   8      166.07      185.41     22.32 o 
  -3  -4   8      383.28      343.03     27.58 o 
  -2  -4   8      191.54      201.67     21.86 o 
  -1  -4   8      269.46      261.93     46.83 o 
   0  -4   8      326.90      273.37     23.40 o 
   1  -4   8        1.92        1.64     10.64 o 
   2  -4   8     1331.92     1405.44     61.35 o 
   3  -4   8      270.90      256.24     36.96 o 
   4  -4   8        3.27        8.94     18.15 o 
   5  -4   8      389.77      487.48     48.36 o 
   6  -4   8      390.08      385.81     48.02 o 
  -8  -3   8       17.68        0.00     19.73 o 
  -7  -3   8       83.88      168.38     23.91 o 
  -6  -3   8      836.69      904.64     41.85 o 
  -5  -3   8      482.79      395.08     29.10 o 
  -4  -3   8      119.86      150.77     20.32 o 
  -3  -3   8     2197.54     2012.95     77.59 o 
  -2  -3   8     4792.42     4779.47    167.96 o 
  -1  -3   8     1147.36     1298.05     44.91 o 
   0  -3   8      115.19      137.14     30.09 o 
   1  -3   8     5108.42     5282.11    127.79 o 
   3  -3   8     1074.55     1055.72     39.94 o 
   4  -3   8       39.11       50.09     23.53 o 
   5  -3   8     1666.20     1628.49     78.76 o 
   6  -3   8      749.67      949.98     63.06 o 
  -7  -2   8      633.06      606.54     36.27 o 
  -6  -2   8      340.88      347.92     33.05 o 
  -5  -2   8      395.84      398.33     28.66 o 
  -4  -2   8        2.98       11.13     11.82 o 
  -3  -2   8     1083.54     1080.52     40.84 o 
  -2  -2   8      148.48      155.53     18.83 o 
  -1  -2   8      118.33      124.75     17.42 o 
   0  -2   8       57.10       44.68     12.78 o 
   1  -2   8      122.52      150.43     12.75 o 
   2  -2   8       33.61       22.75      8.32 o 
   3  -2   8       96.39       96.33     16.31 o 
   4  -2   8      116.54      114.36     13.40 o 
   5  -2   8      623.15      630.66     32.99 o 
   6  -2   8       52.20       44.83     33.87 o 
   7  -2   8      222.90      165.81     35.16 o 
   8  -2   8        3.18        1.61     25.49 o 
  -8  -1   8      277.92      276.81     43.45 o 
  -7  -1   8       51.32       96.18     29.55 o 
  -6  -1   8        1.29        0.00      9.22 o 
  -5  -1   8      118.06      121.36     17.63 o 
  -4  -1   8      471.70      502.80     33.16 o 
  -3  -1   8     2085.52     2184.85     58.49 o 
  -2  -1   8     2387.99     2269.66     43.60 o 
  -1  -1   8     1424.73     1435.13     33.43 o 
   0  -1   8     1495.42     1535.34     34.51 o 
   1  -1   8     4509.76     4559.98     72.54 o 
   2  -1   8     2287.80     2246.28     43.04 o 
   3  -1   8      344.54      341.71     18.17 o 
   4  -1   8      344.29      354.87     19.22 o 
   5  -1   8     1255.72     1210.57     34.24 o 
   6  -1   8      384.94      452.25     43.56 o 
   7  -1   8        1.19        3.38     19.92 o 
   8  -1   8       12.60        5.76     24.10 o 
  -8   0   8        9.47       23.99     17.49 o 
  -7   0   8      238.06      305.01     67.24 o 
  -6   0   8       64.81       70.32     18.28 o 
  -5   0   8      306.91      265.15     18.54 o 
  -4   0   8      193.44      150.45     20.79 o 
  -3   0   8     1002.77      931.42     28.95 o 
  -2   0   8      341.37      378.59     19.36 o 
  -1   0   8      104.32       88.53     21.42 o 
   0   0   8      633.81      631.98     31.86 o 
   1   0   8      309.03      264.19     15.76 o 
   2   0   8      135.22      111.05     11.87 o 
   3   0   8       62.07       63.40     10.55 o 
   4   0   8       47.25       41.78      9.89 o 
   5   0   8        1.98        6.89      8.33 o 
   6   0   8       72.36       74.42     23.11 o 
   7   0   8        0.20        2.03     20.27 o 
   8   0   8      107.07      123.36     33.47 o 
   9   0   8        9.32        0.00     23.76 o 
  -8   1   8        5.26       27.76     16.84 o 
  -7   1   8       13.49       33.05     28.06 o 
  -6   1   8       35.74       35.23     19.06 o 
  -5   1   8       24.46       26.14     10.63 o 
  -4   1   8      403.57      456.60     22.34 o 
  -3   1   8      172.36      198.10     25.91 o 
  -2   1   8      256.80      236.47     16.41 o 
  -1   1   8       62.54       77.60     24.85 o 
   0   1   8     2663.99     2735.82     69.28 o 
   1   1   8     1516.06     1379.34     33.22 o 
   2   1   8      517.11      465.86     29.03 o 
   3   1   8     1123.48     1171.83     31.20 o 
   4   1   8     1163.53     1213.61     32.33 o 
   5   1   8     1004.16      937.20     38.82 o 
   6   1   8      119.28      149.64     19.22 o 
   7   1   8      141.71      174.48     33.35 o 
   8   1   8      127.77       95.03     29.40 o 
   9   1   8      333.03      300.30     47.36 o 
  -7   2   8      327.52      347.53     33.05 o 
  -6   2   8      355.19      350.07     30.17 o 
  -5   2   8       54.18       61.77     16.90 o 
  -4   2   8     1066.19     1058.80     37.83 o 
  -3   2   8     4398.26     4248.90     70.45 o 
  -2   2   8      997.87     1014.80     30.59 o 
  -1   2   8      475.18      450.43     20.81 o 
   0   2   8     4081.90     4130.92     63.63 o 
   1   2   8     3949.53     3933.15     61.25 o 
   2   2   8      116.79      116.35     15.21 o 
   3   2   8      105.96      102.07     11.79 o 
   4   2   8      945.24      856.58     26.82 o 
   5   2   8       80.92       95.42     24.66 o 
   6   2   8      243.42      214.54     50.68 o 
   7   2   8        3.38        0.00     13.41 o 
   8   2   8        2.26       19.54     21.15 o 
   9   2   8       12.56        9.79     24.79 o 
  -7   3   8      186.35      189.46     28.05 o 
  -6   3   8      145.18      145.95     24.03 o 
  -5   3   8        3.58        0.00     12.71 o 
  -4   3   8      163.54      155.02     20.88 o 
  -3   3   8      127.29      114.46     14.01 o 
  -2   3   8      135.41      119.44     13.96 o 
  -1   3   8      376.98      389.07     20.41 o 
   0   3   8        2.13        0.42      7.05 o 
   1   3   8      435.79      454.01     20.33 o 
   2   3   8      757.25      774.92     30.51 o 
   3   3   8       70.16       68.36     14.01 o 
   4   3   8      387.16      401.06     19.07 o 
   5   3   8      329.62      305.98     24.19 o 
   6   3   8       49.28       20.65     15.60 o 
   7   3   8      382.78      377.08     28.84 o 
   8   3   8       32.18       27.28     15.40 o 
   9   3   8       35.01       21.80     23.26 o 
  -7   4   8       52.38       50.54     28.38 o 
  -6   4   8      114.58      117.70     31.45 o 
  -5   4   8      592.63      607.50     60.93 o 
  -4   4   8      676.76      767.38     39.51 o 
  -3   4   8      738.88      697.99     27.99 o 
  -2   4   8       13.85        3.48     10.84 o 
  -1   4   8     1926.60     1828.27     58.60 o 
   0   4   8     2434.48     2381.68     48.01 o 
   1   4   8     1759.91     1762.28     40.01 o 
   2   4   8       40.25       49.17      9.88 o 
   3   4   8     2607.18     2662.34     49.24 o 
   4   4   8     1714.62     1752.56     52.28 o 
   5   4   8      152.83      143.99     27.23 o 
   6   4   8       53.93       54.01     15.59 o 
   7   4   8      282.46      224.54     24.36 o 
   8   4   8       93.31      102.97     31.88 o 
   9   4   8       18.64       29.55     25.83 o 
  10   4   8       58.32       42.87     29.09 o 
  -6   5   8       18.37       22.86     18.43 o 
  -5   5   8      253.43      195.98     30.07 o 
  -4   5   8       89.55       62.62     18.51 o 
  -3   5   8        1.68        6.97     12.78 o 
  -2   5   8        1.68        0.00      8.44 o 
  -1   5   8      155.76      154.15     15.71 o 
   0   5   8       33.79       27.16      9.43 o 
   1   5   8      590.08      577.93     24.03 o 
   2   5   8      324.13      301.83     18.09 o 
   3   5   8      204.66      193.21     18.05 o 
   4   5   8      482.40      504.07     29.94 o 
   5   5   8     1557.05     1496.41     50.53 o 
   6   5   8        8.13       10.63     12.85 o 
   7   5   8      553.92      501.45     53.87 o 
   8   5   8      259.73      284.36     28.28 o 
   9   5   8      214.32      175.06     49.03 o 
  10   5   8       52.76       19.54     26.41 o 
  -5   6   8      134.54      100.21     26.16 o 
  -4   6   8      130.80      155.40     25.28 o 
  -3   6   8      548.45      648.25     58.95 o 
  -2   6   8        5.72        0.75     11.99 o 
  -1   6   8      820.28      757.36     34.49 o 
   0   6   8     2079.82     1921.41     45.18 o 
   1   6   8     1286.39     1294.52     36.19 o 
   2   6   8      184.43      199.81     16.33 o 
   3   6   8     1905.49     1846.49     54.91 o 
   4   6   8     2693.66     2533.89     66.37 o 
   5   6   8       57.54       51.16     15.44 o 
   6   6   8      606.32      660.06     93.96 o 
   7   6   8     1132.56     1063.97     46.82 o 
   8   6   8      408.41      375.08     31.73 o 
   9   6   8        0.59        0.00     16.44 o 
  10   6   8      152.74      156.25     39.07 o 
  -4   7   8      453.39      384.15     35.57 o 
  -3   7   8       70.97       34.06     18.02 o 
  -2   7   8      210.51      222.54     44.35 o 
  -1   7   8      682.74      759.70     40.02 o 
   0   7   8      900.40      870.41     31.89 o 
   1   7   8       21.38        7.87      9.65 o 
   2   7   8     1096.52     1041.75     40.27 o 
   3   7   8      621.21      653.08     93.36 o 
   4   7   8      565.59      476.40     32.06 o 
   5   7   8       20.91       28.42     18.04 o 
   6   7   8      139.40       97.27     20.32 o 
   7   7   8        4.50        8.22     14.42 o 
   8   7   8        2.52        1.06     15.36 o 
   9   7   8       71.39       60.06     26.41 o 
  -3   8   8       37.64       20.96     25.72 o 
  -2   8   8       17.75       37.26     17.28 o 
  -1   8   8       12.29       27.31     16.15 o 
   0   8   8      115.59      136.21     21.72 o 
   1   8   8      117.57      121.37     16.34 o 
   2   8   8       59.76      115.13     15.43 o 
   3   8   8      454.57      491.57     33.02 o 
   4   8   8      867.37      795.65     43.06 o 
   5   8   8       62.28       40.25     16.55 o 
   6   8   8       96.34      129.92     23.09 o 
   7   8   8      843.66      844.38     45.29 o 
   8   8   8      315.61      350.00     38.80 o 
   9   8   8        9.11        1.30     17.77 o 
  -2   9   8        5.19       16.84     18.89 o 
  -1   9   8      757.09      800.41     45.01 o 
   0   9   8      564.08      560.62     40.57 o 
   1   9   8      142.03      176.24     24.22 o 
   2   9   8       75.42       84.54     19.70 o 
   3   9   8      305.97      355.99     30.26 o 
   4   9   8      588.05      505.68     35.59 o 
   5   9   8      291.79      210.10     42.51 o 
   6   9   8       27.43       24.18     15.35 o 
   7   9   8       48.85       47.96     20.25 o 
   8   9   8      150.33      115.68     25.31 o 
  -1  10   8        2.18       14.33     18.38 o 
   0  10   8        0.10       11.40     16.56 o 
   1  10   8        1.91        0.64     17.66 o 
   2  10   8       38.91       46.24     40.82 o 
   3  10   8      109.12      113.60     56.52 o 
   4  10   8        1.39       23.96     16.80 o 
   5  10   8       98.97      112.47     24.18 o 
   6  10   8      135.98      193.97     27.92 o 
   7  10   8        3.42       12.87     18.21 o 
   1  11   8      144.33      121.02     38.69 o 
   2  11   8      942.82      936.66     71.08 o 
   3  11   8      436.51      507.38     38.49 o 
   4  11   8       12.57       18.26     17.24 o 
   5  11   8      321.75      408.42     36.85 o 
   6  11   8      631.76      753.51    111.77 o 
  -5  -8   9      177.92      150.75     30.23 o 
  -4  -8   9      466.03      418.15     37.93 o 
  -3  -8   9      259.09      207.56     29.49 o 
  -2  -8   9       10.43        0.00     14.76 o 
  -1  -8   9      109.16      103.67     23.04 o 
   0  -8   9       44.60       27.90     29.94 o 
  -6  -7   9       62.78       84.43     22.94 o 
  -5  -7   9       25.28       44.55     19.92 o 
  -4  -7   9       37.54       42.50     19.43 o 
  -3  -7   9       20.88       17.59     17.43 o 
  -2  -7   9       97.18       78.47     28.44 o 
  -1  -7   9      272.23      293.41     44.68 o 
   0  -7   9      549.19      527.14     62.29 o 
   1  -7   9       86.51       53.27     29.52 o 
   2  -7   9      173.05      143.01     40.11 o 
   3  -7   9      445.25      465.26     58.07 o 
  -7  -6   9        4.64        0.08     24.87 o 
  -6  -6   9       76.89      111.61     24.22 o 
  -5  -6   9      517.11      501.61     36.85 o 
  -4  -6   9      547.66      595.22     63.29 o 
  -3  -6   9      161.26      128.67     81.58 o 
  -2  -6   9       99.97       72.51     18.91 o 
  -1  -6   9      916.52      837.77     41.92 o 
   0  -6   9      279.47      369.73     29.57 o 
   1  -6   9      155.24      172.72     38.04 o 
   2  -6   9        3.06       15.93     26.21 o 
   3  -6   9        2.74        0.00     23.26 o 
   4  -6   9       76.46       69.70     33.39 o 
  -7  -5   9      121.01       96.76     32.59 o 
  -6  -5   9        3.77       14.51     16.00 o 
  -5  -5   9        6.02       12.85     15.43 o 
  -4  -5   9       13.80       15.35     15.16 o 
  -3  -5   9      108.70      118.06     21.93 o 
  -2  -5   9       15.56        0.00     12.78 o 
  -1  -5   9      714.76      642.79     36.42 o 
   0  -5   9      414.65      425.68     30.55 o 
   1  -5   9      313.73      258.62     24.73 o 
   2  -5   9      204.37      270.82     41.95 o 
   3  -5   9      831.94      774.58     62.18 o 
   4  -5   9      356.57      325.74     47.06 o 
   5  -5   9        0.12       25.45     26.21 o 
  -8  -4   9       11.39        4.84     24.99 o 
  -7  -4   9      151.23      116.07     23.76 o 
  -6  -4   9        5.20       14.48     15.54 o 
  -5  -4   9      185.18      199.93     24.96 o 
  -4  -4   9     1030.82     1006.67     45.59 o 
  -3  -4   9      420.88      419.09     31.14 o 
  -2  -4   9       10.58       10.65     12.33 o 
  -1  -4   9     2056.42     1857.14     57.90 o 
   0  -4   9     1955.14     1874.67     57.57 o 
   1  -4   9       12.07       20.91     13.44 o 
   2  -4   9      197.26      189.35     21.66 o 
   3  -4   9      922.09     1045.17     67.40 o 
   4  -4   9      516.67      491.51     51.09 o 
   5  -4   9        5.39        0.00     21.92 o 
   6  -4   9        4.86       31.82     25.91 o 
  -8  -3   9      161.53      120.90     34.20 o 
  -7  -3   9       65.65       43.09     32.20 o 
  -6  -3   9       31.75       37.63     20.42 o 
  -5  -3   9      788.82      782.42     40.77 o 
  -4  -3   9     1230.38     1074.97     45.76 o 
  -3  -3   9       34.61       47.20     15.28 o 
  -2  -3   9      204.43      202.22     57.88 o 
  -1  -3   9     1684.82     1744.64     55.40 o 
   0  -3   9     1127.67     1011.65     55.61 o 
   1  -3   9       49.80       35.83     13.90 o 
   2  -3   9       19.35       15.70     14.60 o 
   3  -3   9      370.83      341.29     26.94 o 
   4  -3   9      349.69      436.67     44.33 o 
   5  -3   9      131.16      137.44     32.89 o 
   6  -3   9       63.09       91.58     31.36 o 
  -8  -2   9        6.50        0.00     23.87 o 
  -7  -2   9       43.50       94.57     21.32 o 
  -6  -2   9      304.02      346.89     29.86 o 
  -5  -2   9      127.79      146.31     21.76 o 
  -4  -2   9      125.32      105.61     33.87 o 
  -3  -2   9      333.10      310.74     26.51 o 
  -2  -2   9     1097.32     1104.57     43.68 o 
  -1  -2   9     1869.34     1809.49     56.27 o 
   0  -2   9      605.26      586.67     32.99 o 
   1  -2   9       30.37       42.23     15.26 o 
   2  -2   9     1149.39     1086.21     41.64 o 
   4  -2   9      200.21      232.76     22.72 o 
   5  -2   9       16.89       13.28     13.91 o 
   6  -2   9        6.22        0.00     12.74 o 
   7  -2   9      317.98      345.74     45.44 o 
  -8  -1   9       16.82       14.74     25.91 o 
  -7  -1   9        3.84        1.54     20.53 o 
  -6  -1   9      511.66      520.33     34.23 o 
  -5  -1   9      828.77      758.09     40.19 o 
  -4  -1   9       86.36       69.03     12.37 o 
  -3  -1   9       18.59       21.19     13.79 o 
  -2  -1   9     1131.78     1047.68     30.97 o 
  -1  -1   9      367.30      377.68     19.36 o 
   0  -1   9        0.73        0.00      7.33 o 
   1  -1   9       14.33       16.45     12.50 o 
   2  -1   9      178.92      201.09     15.71 o 
   3  -1   9      120.44      149.38     20.16 o 
   4  -1   9       58.98       80.41     16.04 o 
   5  -1   9        4.09        0.00     11.13 o 
   6  -1   9        1.02       12.97     20.34 o 
   7  -1   9       45.66       61.41     26.91 o 
   8  -1   9      180.23      173.56     39.49 o 
  -8   0   9       39.23        0.00     25.06 o 
  -7   0   9      108.79      124.68     23.97 o 
  -6   0   9        1.10        0.41     10.49 o 
  -5   0   9      159.96      154.20     21.00 o 
  -4   0   9        3.92        0.00      8.39 o 
  -3   0   9      139.70      135.75     14.87 o 
  -2   0   9      661.73      626.96     25.15 o 
  -1   0   9     1728.19     1812.06     40.85 o 
   0   0   9       79.49       79.35     16.08 o 
   1   0   9      531.04      521.42     22.27 o 
   2   0   9     1698.89     1722.98     40.07 o 
   3   0   9      829.58      825.22     28.22 o 
   4   0   9       14.72        8.68      9.13 o 
   5   0   9     1602.48     1673.87     41.81 o 
   6   0   9      460.17      525.87     46.56 o 
   7   0   9       19.73        0.00     18.69 o 
   8   0   9        1.14       29.86     26.18 o 
  -7   1   9      107.75      156.96     25.23 o 
  -6   1   9      479.39      504.18     34.51 o 
  -5   1   9      211.38      246.67     19.87 o 
  -4   1   9       70.98       82.38     16.03 o 
  -3   1   9     1581.94     1718.86     51.71 o 
  -2   1   9     2271.24     2315.88     52.50 o 
  -1   1   9      484.80      428.26     27.91 o 
   0   1   9        2.48       12.19      8.90 o 
   1   1   9     3338.67     3407.56     58.27 o 
   2   1   9     2434.89     2448.20     52.08 o 
   3   1   9       44.25       35.94     14.00 o 
   4   1   9       51.66       62.95     11.64 o 
   5   1   9      423.14      404.24     29.60 o 
   6   1   9      414.66      450.86     57.80 o 
   7   1   9        1.96        9.56     19.38 o 
   8   1   9       10.01        3.57     20.96 o 
   9   1   9       26.76        3.68     25.75 o 
  -7   2   9       16.20       25.87     18.90 o 
  -6   2   9      112.50      106.79     21.93 o 
  -5   2   9       95.78       84.09     18.48 o 
  -4   2   9        0.63        7.17      9.62 o 
  -3   2   9        6.69        0.00      7.54 o 
  -2   2   9       53.65       40.54     13.51 o 
  -1   2   9      166.72      152.21     14.88 o 
   0   2   9      138.92      140.28     14.43 o 
   1   2   9      624.12      582.28     23.63 o 
   2   2   9       47.64       30.50      9.67 o 
   3   2   9      152.53      161.10     17.51 o 
   4   2   9       36.29       37.36     10.57 o 
   5   2   9      439.28      416.12     28.16 o 
   6   2   9      239.73      255.05     40.32 o 
   7   2   9        9.86        0.00     11.69 o 
   8   2   9       35.73       37.35     26.37 o 
   9   2   9      117.20      150.23     39.46 o 
  -7   3   9       34.72       42.90     21.07 o 
  -6   3   9      128.26      143.38     24.76 o 
  -5   3   9       47.12       22.87     15.99 o 
  -4   3   9        0.42       13.90     12.89 o 
  -3   3   9      772.01      718.80     32.77 o 
  -2   3   9     1918.49     1920.68     54.83 o 
  -1   3   9       82.83       78.82     12.61 o 
   0   3   9      223.69      235.36     17.51 o 
   1   3   9     2494.21     2439.16     48.94 o 
   2   3   9     1509.75     1470.60     46.83 o 
   3   3   9       21.40       37.05     10.20 o 
   4   3   9      276.96      326.60     19.19 o 
   5   3   9      777.91      755.08     36.08 o 
   6   3   9      202.26      218.11     23.66 o 
   7   3   9       85.84      101.60     19.91 o 
   8   3   9        0.63        0.00     11.23 o 
   9   3   9       82.96      104.71     35.16 o 
  -6   4   9      492.99      517.29     43.24 o 
  -5   4   9      202.66      194.34     26.72 o 
  -4   4   9      324.14      359.97     30.84 o 
  -3   4   9     1142.00     1115.05     53.41 o 
  -2   4   9     1175.92     1225.32     36.90 o 
  -1   4   9        3.96       11.48      9.22 o 
   0   4   9     1598.64     1600.03     40.54 o 
   1   4   9      673.07      697.78     34.23 o 
   2   4   9       22.55       26.66      9.36 o 
   3   4   9       98.92      100.87     13.98 o 
   4   4   9        4.14        8.62     11.24 o 
   5   4   9        3.90        1.38     11.41 o 
   6   4   9       44.31       54.57     21.95 o 
   7   4   9        5.41        9.71     14.70 o 
   8   4   9      296.38      364.82     32.20 o 
   9   4   9       76.28      111.65     34.62 o 
  -5   5   9        0.37        6.47     16.08 o 
  -4   5   9        6.59       34.62     19.48 o 
  -3   5   9       42.61       44.68     16.74 o 
  -2   5   9     1435.21     1435.46     41.00 o 
  -1   5   9      447.79      465.25     24.49 o 
   0   5   9       51.31       51.43     11.78 o 
   1   5   9     1721.48     1596.54     40.71 o 
   2   5   9     3968.73     3754.96     64.52 o 
   3   5   9      699.07      737.14     29.46 o 
   4   5   9      508.09      492.50     31.57 o 
   5   5   9     1822.82     1863.31     83.90 o 
   6   5   9     1188.67     1035.67     84.75 o 
   7   5   9      284.76      239.59     26.61 o 
   8   5   9      259.29      265.57     51.80 o 
   9   5   9      349.84      305.95     31.56 o 
  -5   6   9       38.52       74.38     22.54 o 
  -4   6   9      138.38      155.51     26.71 o 
  -3   6   9      228.40      262.42     29.12 o 
  -2   6   9      271.33      210.63     26.24 o 
  -1   6   9       79.88       88.42     14.51 o 
   0   6   9     1092.80     1100.64     39.90 o 
   1   6   9      298.73      308.76     20.60 o 
   2   6   9      205.62      200.78     17.19 o 
   3   6   9      100.10       93.89     14.71 o 
   4   6   9      676.39      649.65     51.35 o 
   5   6   9      191.61      194.60     24.22 o 
   6   6   9      180.31      173.46     24.64 o 
   7   6   9        0.48        0.00     21.24 o 
   8   6   9      193.96      153.26     24.71 o 
   9   6   9      164.39      183.81     27.81 o 
  -4   7   9        1.24       21.95     26.85 o 
  -3   7   9       14.48        4.90     16.25 o 
  -2   7   9        1.84        4.90     15.05 o 
  -1   7   9        9.34        0.93     13.66 o 
   0   7   9       54.60       47.74     12.84 o 
   1   7   9      278.78      284.53     20.90 o 
   2   7   9       73.06       85.53     13.95 o 
   3   7   9      353.87      376.06     44.25 o 
   4   7   9     1016.07     1077.22     46.66 o 
   5   7   9      340.51      326.18     29.95 o 
   6   7   9        1.56        0.00     13.02 o 
   7   7   9      597.68      609.16     48.36 o 
   8   7   9      354.53      363.80     33.70 o 
   9   7   9      132.63      124.39     25.94 o 
  -3   8   9      118.08      149.34     39.65 o 
  -2   8   9       14.22       11.69     16.10 o 
  -1   8   9      560.68      580.79     73.02 o 
   0   8   9     1088.55     1056.78     47.53 o 
   1   8   9     1051.30     1078.73     37.27 o 
   2   8   9       51.89       50.48     13.02 o 
   3   8   9     1098.71     1090.02     67.92 o 
   4   8   9     1066.42     1067.96     64.85 o 
   5   8   9      822.64      801.51     43.60 o 
   6   8   9        4.31       10.86     15.14 o 
   7   8   9       22.31       34.95     17.51 o 
   8   8   9       76.35       71.04     21.97 o 
  -2   9   9        0.85       10.11     18.06 o 
  -1   9   9       71.40       60.34     24.37 o 
   0   9   9        5.83       16.96     16.19 o 
   1   9   9        0.44        0.00     12.91 o 
   2   9   9       15.36       10.67     15.44 o 
   3   9   9       86.45       37.74     17.82 o 
   4   9   9      227.77      252.28     28.97 o 
   5   9   9      154.67      130.87     24.69 o 
   6   9   9       15.10       18.98     17.52 o 
   7   9   9      200.40      237.98     31.31 o 
   8   9   9      234.14      289.61     34.66 o 
   0  10   9      509.04      576.24     41.78 o 
   1  10   9      194.65      233.69     28.60 o 
   2  10   9       17.50       36.56     18.96 o 
   3  10   9      305.84      357.58     33.83 o 
   4  10   9      493.17      465.42     37.64 o 
   5  10   9      181.38      193.54     55.54 o 
   6  10   9       48.64       57.02     22.18 o 
   7  10   9      124.53      173.45     30.14 o 
   3  11   9      100.87      150.91     27.19 o 
   4  11   9       88.97       70.68     23.20 o 
   5  11   9      129.68      132.97     28.52 o 
  -5  -7  10       10.35        4.36     18.67 o 
  -4  -7  10      378.39      342.51     76.76 o 
  -3  -7  10      793.80      874.22     94.48 o 
  -2  -7  10      348.97      343.72     33.58 o 
  -1  -7  10       78.33       88.66     22.12 o 
   0  -7  10      440.26      432.33     56.11 o 
   1  -7  10      436.37      439.35     56.96 o 
  -6  -6  10      122.31       86.77     24.91 o 
  -5  -6  10       15.17        0.00     17.46 o 
  -4  -6  10       19.58        4.43     15.87 o 
  -3  -6  10       11.50       10.21     16.57 o 
  -2  -6  10        2.12       14.60     15.92 o 
  -1  -6  10       27.15       22.96     16.53 o 
   0  -6  10      108.37      140.84     23.90 o 
   1  -6  10      519.85      520.65     58.11 o 
   2  -6  10       17.21       50.20     30.24 o 
   3  -6  10       18.39        0.00     27.79 o 
  -6  -5  10        5.60        0.31     17.04 o 
  -5  -5  10       30.25       27.28     17.94 o 
  -4  -5  10      395.50      405.95     43.74 o 
  -3  -5  10      611.86      623.65     80.28 o 
  -2  -5  10      303.40      344.19     31.49 o 
  -1  -5  10       51.59       65.19     19.38 o 
   0  -5  10      342.94      320.34     28.88 o 
   1  -5  10      611.84      516.85     34.65 o 
   2  -5  10      239.78      187.61     39.23 o 
   3  -5  10       51.75       58.72     28.36 o 
   4  -5  10       35.33       60.87     32.89 o 
  -7  -4  10        3.26        6.55     17.54 o 
  -6  -4  10       26.33       42.97     19.29 o 
  -5  -4  10       56.61       55.20     25.91 o 
  -4  -4  10       22.22        7.46     15.24 o 
  -3  -4  10        3.62        0.00     12.92 o 
  -2  -4  10        7.44       21.87     15.06 o 
  -1  -4  10       34.66       33.87     16.40 o 
   0  -4  10       94.26       89.21     25.04 o 
   1  -4  10      121.25       52.39     16.91 o 
   2  -4  10      112.75      128.62     33.35 o 
   3  -4  10      121.86       94.34     30.21 o 
   4  -4  10       65.73       85.82     31.01 o 
   5  -4  10       70.77       43.49     28.98 o 
  -7  -3  10        6.31        0.00     15.73 o 
  -6  -3  10       87.29       82.34     21.01 o 
  -5  -3  10      181.12      253.07     28.67 o 
  -4  -3  10      671.40      748.40     60.03 o 
  -3  -3  10       16.36        4.12     12.88 o 
  -2  -3  10       61.57       68.25     18.09 o 
  -1  -3  10     1985.00     1758.21     58.85 o 
   0  -3  10     2019.70     2223.45    132.17 o 
   1  -3  10       16.25        9.90     12.59 o 
   2  -3  10      445.45      434.88     30.41 o 
   3  -3  10     2027.94     2079.06     61.73 o 
   4  -3  10      455.95      428.88     46.56 o 
   5  -3  10        2.49       37.38     26.94 o 
   6  -3  10      454.68      450.06     52.70 o 
  -7  -2  10       60.87       69.89     20.86 o 
  -6  -2  10        6.57       25.91     17.98 o 
  -5  -2  10      503.39      487.62     34.26 o 
  -4  -2  10     1028.53      998.52     45.32 o 
  -3  -2  10      569.75      530.02     34.16 o 
  -2  -2  10       89.74       74.87     17.63 o 
  -1  -2  10      514.40      483.06     45.31 o 
   0  -2  10     1672.99     1572.84     96.76 o 
   1  -2  10       83.05       72.79     17.85 o 
   2  -2  10      158.90      126.72     33.05 o 
   3  -2  10        4.72        0.00     11.66 o 
   4  -2  10        0.28        0.00     12.48 o 
   5  -2  10       34.44       33.08     23.80 o 
  -7  -1  10        9.45        0.00     24.72 o 
  -6  -1  10        3.30        5.42     14.80 o 
  -5  -1  10       99.20       65.30     21.19 o 
  -4  -1  10        2.63       25.12     15.31 o 
  -3  -1  10       67.16       90.51     18.96 o 
  -2  -1  10       72.79       70.14     16.52 o 
  -1  -1  10      384.35      369.95     28.67 o 
   0  -1  10      565.21      581.13     33.06 o 
   1  -1  10      440.28      519.44     32.71 o 
   2  -1  10       58.29       81.66     17.49 o 
   3  -1  10      211.29      276.28     19.39 o 
   4  -1  10      174.17      198.99     21.56 o 
   5  -1  10      213.91      215.90     33.12 o 
   6  -1  10      218.40      158.02     33.58 o 
   7  -1  10       23.84       10.90     23.34 o 
  -7   0  10       44.39       62.91     31.70 o 
  -6   0  10       68.48       90.57     42.60 o 
  -5   0  10      347.29      409.20     25.31 o 
  -4   0  10      973.66      915.29     32.84 o 
  -3   0  10       96.29       89.02     14.07 o 
  -2   0  10      651.24      619.95     26.68 o 
  -1   0  10     1146.31     1173.21     36.04 o 
   0   0  10     1190.67     1234.03     37.65 o 
   1   0  10       39.53       50.04     10.89 o 
   2   0  10      375.77      365.15     21.05 o 
   3   0  10     1635.36     1587.83     40.97 o 
   4   0  10       10.95        9.65     10.90 o 
   5   0  10        0.67        0.00      8.04 o 
   6   0  10       82.78       35.43     21.69 o 
   7   0  10      147.83       93.31     31.24 o 
   8   0  10       80.26       48.40     29.29 o 
  -7   1  10       52.51       54.16     19.85 o 
  -6   1  10        0.61        0.00     15.32 o 
  -5   1  10       81.36       69.69     15.14 o 
  -4   1  10        1.45        0.00      9.38 o 
  -3   1  10       21.15       33.94     11.72 o 
  -2   1  10        9.36       15.90      9.75 o 
  -1   1  10        6.85        0.00      8.54 o 
   0   1  10      189.14      163.03     15.64 o 
   1   1  10      209.12      190.47     16.40 o 
   2   1  10      325.05      341.50     20.63 o 
   3   1  10     1065.70     1061.80     40.99 o 
   4   1  10       32.59       35.59     10.94 o 
   5   1  10        0.09        5.34     12.94 o 
   7   1  10      413.17      429.49     48.48 o 
   8   1  10        0.76        1.04     23.76 o 
  -6   2  10      259.14      309.59     40.49 o 
  -5   2  10      134.61      174.92     24.43 o 
  -4   2  10      241.48      220.14     24.24 o 
  -3   2  10       33.83       37.20     16.57 o 
  -2   2  10     1020.34     1037.43     34.79 o 
  -1   2  10     1733.35     1643.05     41.98 o 
   0   2  10      331.28      370.17     21.47 o 
   1   2  10      520.73      548.43     24.86 o 
   2   2  10      767.31      787.46     29.05 o 
   3   2  10     3056.48     3002.70     65.04 o 
   4   2  10        8.45       21.64     10.41 o 
   5   2  10      407.58      431.29     30.18 o 
   6   2  10      542.52      582.60     35.83 o 
   7   2  10      357.12      355.72     45.02 o 
   8   2  10       12.97       16.85     23.53 o 
   9   2  10        0.01        1.88     26.10 o 
  -6   3  10       67.25       70.06     21.97 o 
  -5   3  10      461.79      421.14     34.47 o 
  -4   3  10        1.18        8.67     20.30 o 
  -3   3  10       92.06      112.60     15.70 o 
  -2   3  10      828.54      858.95     35.49 o 
  -1   3  10      130.22      135.33     15.91 o 
   0   3  10        5.22       10.46      9.48 o 
   1   3  10      565.75      579.23     38.40 o 
   2   3  10      571.60      484.99     39.29 o 
   3   3  10        2.55        3.86      9.42 o 
   4   3  10        1.48        0.00     11.91 o 
   5   3  10       35.40       15.97     12.53 o 
   6   3  10      142.64      128.32     21.49 o 
   7   3  10        2.11        6.23     14.38 o 
   8   3  10        0.01       12.05     21.69 o 
   9   3  10       30.63       19.00     26.44 o 
  -6   4  10       26.73        4.37     17.53 o 
  -5   4  10       85.05       47.89     18.71 o 
  -4   4  10       31.20        8.87     21.11 o 
  -3   4  10        2.88        4.38     10.76 o 
  -2   4  10       69.39       82.10     14.63 o 
  -1   4  10      132.38      118.78     15.58 o 
   0   4  10      246.00      210.08     18.86 o 
   1   4  10      668.06      630.05     27.28 o 
   2   4  10     1292.92     1341.56     48.27 o 
   3   4  10      826.45      729.94     28.55 o 
   4   4  10      142.60      182.32     22.75 o 
   5   4  10      222.67      267.64     51.35 o 
   6   4  10     1004.00     1147.51     48.47 o 
   7   4  10      628.25      585.95     38.07 o 
   8   4  10       43.80       51.13     19.47 o 
   9   4  10        0.84        0.00     20.53 o 
  -5   5  10      125.96      170.89     27.79 o 
  -4   5  10      375.81      321.42     32.75 o 
  -3   5  10        9.91        8.00     13.29 o 
  -2   5  10      639.31      646.95     60.34 o 
  -1   5  10      582.47      550.70     40.89 o 
   0   5  10      728.48      724.10     50.82 o 
   1   5  10       38.06       30.90     10.90 o 
   2   5  10      357.91      380.97     22.29 o 
   3   5  10      626.97      678.96     28.03 o 
   4   5  10      727.74      675.74     37.36 o 
   5   5  10      171.08      172.56     36.40 o 
   6   5  10        1.77        0.00     13.55 o 
   7   5  10      145.31      166.09     25.88 o 
   8   5  10      586.05      563.59     39.82 o 
   9   5  10      151.51      149.96     28.98 o 
  -4   6  10        3.05        5.52     17.18 o 
  -3   6  10       65.63       89.95     22.27 o 
  -2   6  10        0.61        0.00     14.13 o 
  -1   6  10       90.21       68.26     15.06 o 
   0   6  10        4.17        3.27      9.82 o 
   1   6  10      111.54      123.67     16.42 o 
   2   6  10      127.81      149.80     16.57 o 
   3   6  10      177.03      168.42     23.39 o 
   4   6  10      368.90      426.17     32.73 o 
   5   6  10      153.27      117.85     21.85 o 
   6   6  10       16.50       14.66     22.26 o 
   7   6  10        2.98        0.00     20.99 o 
   8   6  10      133.18      182.66     39.84 o 
   9   6  10      129.68       78.72     31.47 o 
  -3   7  10      138.24      183.26     29.22 o 
  -2   7  10      644.06      756.69     45.92 o 
  -1   7  10      160.04      153.96     24.68 o 
   0   7  10      236.17      239.68     32.59 o 
   1   7  10     2037.08     2057.81     51.50 o 
   2   7  10      656.68      603.06     28.85 o 
   3   7  10      100.45      123.18     22.35 o 
   4   7  10      112.90      134.54     23.19 o 
   5   7  10     1180.34     1192.21     74.23 o 
   6   7  10      322.24      341.47     56.80 o 
   7   7  10      230.49      192.20     28.24 o 
   8   7  10       42.29       39.34     20.67 o 
  -2   8  10       79.95       41.39     20.43 o 
  -1   8  10       53.62       69.08     20.68 o 
   0   8  10        0.72        0.00     14.35 o 
   1   8  10       21.50       27.02     13.25 o 
   2   8  10        2.51        6.89     14.44 o 
   3   8  10        1.29        5.36     13.67 o 
   4   8  10      269.63      379.44     48.09 o 
   5   8  10      479.37      489.58     38.48 o 
   6   8  10       31.36       40.94     18.73 o 
   7   8  10       16.19       12.38     18.08 o 
   8   8  10      162.58      178.12     30.06 o 
  -1   9  10        2.63        1.96     18.57 o 
   0   9  10      185.69      163.36     26.64 o 
   1   9  10     1410.82     1370.43     56.79 o 
   2   9  10      695.38      808.89     68.47 o 
   3   9  10        0.95        8.76     15.39 o 
   4   9  10      457.88      529.55     57.53 o 
   5   9  10      988.27      986.47     94.27 o 
   6   9  10      236.10      210.92     30.31 o 
   7   9  10        0.15       17.64     31.70 o 
   1  10  10       52.06       61.49     32.93 o 
   2  10  10      128.51      113.36     25.14 o 
   3  10  10        6.94        0.00     16.59 o 
   4  10  10       19.24       14.62     18.58 o 
   5  10  10       20.35       27.01     20.19 o 
   6  10  10       22.70       31.14     20.23 o 
  -2  -7  11        4.31        0.00     16.61 o 
  -1  -7  11       14.76        5.16     19.00 o 
  -5  -6  11      109.15      109.35     39.96 o 
  -4  -6  11       27.30       33.91     20.42 o 
  -3  -6  11      261.43      276.84     31.87 o 
  -2  -6  11      895.81      834.16     47.74 o 
  -1  -6  11      401.52      394.32     35.61 o 
   0  -6  11       21.45        0.00     16.35 o 
   1  -6  11      304.12      289.51     49.82 o 
   2  -6  11      430.75      416.25     55.96 o 
  -5  -5  11       53.89       48.64     22.03 o 
  -4  -5  11        7.21        0.00     14.53 o 
  -3  -5  11       12.15        0.00     15.90 o 
  -2  -5  11       10.45        0.00     15.72 o 
  -1  -5  11       24.02        9.28     16.44 o 
   0  -5  11        4.14       14.47     14.60 o 
   1  -5  11       19.01       18.00     15.44 o 
   2  -5  11       91.44       82.21     35.04 o 
   3  -5  11        0.32        8.94     27.25 o 
  -6  -4  11      255.98      226.52     31.82 o 
  -5  -4  11      109.82       80.89     23.00 o 
  -4  -4  11      130.09      148.01     25.24 o 
  -3  -4  11      572.17      570.83     39.04 o 
  -2  -4  11      940.95      936.27     64.96 o 
  -1  -4  11       24.41        0.00     20.80 o 
   0  -4  11      639.90      633.13     40.02 o 
   1  -4  11      685.48      661.33     40.06 o 
   2  -4  11      348.30      360.79     33.70 o 
   3  -4  11       66.52      109.16     34.51 o 
   4  -4  11      448.21      537.38     59.15 o 
  -6  -3  11      227.88      213.64     28.39 o 
  -5  -3  11       36.31       46.42     19.46 o 
  -4  -3  11      426.75      428.12     35.29 o 
  -3  -3  11     1401.59     1355.32     55.28 o 
  -2  -3  11       90.72      152.47     23.78 o 
  -1  -3  11      353.24      318.30     30.39 o 
   0  -3  11      820.97      878.58     44.33 o 
   1  -3  11      963.21      959.18     44.81 o 
   2  -3  11        3.38       14.54     14.85 o 
   3  -3  11       28.56        6.85     22.28 o 
   4  -3  11      149.01       99.06     33.39 o 
   5  -3  11       32.35       49.17     31.55 o 
  -6  -2  11       33.59       25.74     36.10 o 
  -5  -2  11       19.28        7.89     15.09 o 
  -4  -2  11       19.37       19.96     15.52 o 
  -3  -2  11      166.53      169.62     25.21 o 
  -2  -2  11       11.70       27.79     15.50 o 
  -1  -2  11       18.54       25.40     15.05 o 
   0  -2  11      673.00      650.33     51.11 o 
   1  -2  11     1300.49     1328.68     77.43 o 
   2  -2  11       68.82       68.04     18.66 o 
   3  -2  11       14.22        3.61     14.03 o 
   4  -2  11      992.99      927.29     43.39 o 
   5  -2  11      381.64      491.17     51.93 o 
  -6  -1  11        2.50        0.33     18.50 o 
  -5  -1  11       13.79       19.90     16.68 o 
  -4  -1  11      497.22      503.33     62.22 o 
  -3  -1  11     1076.44     1018.21     46.60 o 
  -2  -1  11       43.91       60.34     18.31 o 
  -1  -1  11      336.35      365.42     30.04 o 
   0  -1  11     1155.99     1204.42     48.92 o 
   1  -1  11      841.75      975.19     44.11 o 
   2  -1  11       34.71       52.96     35.62 o 
   3  -1  11      136.87      142.84     21.83 o 
   4  -1  11      289.08      278.54     26.70 o 
   5  -1  11      189.45       19.88     18.46 o 
  -6   0  11       10.79       18.97     18.19 o 
  -5   0  11       58.92       47.43     17.50 o 
  -4   0  11      268.26      233.99     41.87 o 
  -3   0  11       13.72       32.74     15.67 o 
  -2   0  11       17.16       33.82     17.06 o 
  -1   0  11      438.41      463.44     32.79 o 
   0   0  11       15.08        0.00     11.87 o 
   1   0  11       47.74       72.26     13.34 o 
   2   0  11       26.15       24.63     10.86 o 
   3   0  11       13.34       16.80     11.05 o 
   4   0  11      872.66      858.44    113.54 o 
   5   0  11       20.56       24.24     15.11 o 
   6   0  11       31.10       25.91     22.72 o 
   7   0  11       68.15       51.09     27.33 o 
  -6   1  11       40.99       39.57     28.48 o 
  -5   1  11       20.00       28.65     13.65 o 
  -4   1  11      447.98      489.84     34.61 o 
  -3   1  11      607.27      672.19     31.70 o 
  -2   1  11      380.26      371.00     23.38 o 
  -1   1  11      466.85      468.66     25.14 o 
   0   1  11     2201.14     2076.30     48.54 o 
   1   1  11     2794.62     2692.61     55.83 o 
   2   1  11        7.41       19.33     10.53 o 
   3   1  11      628.74      684.73     29.05 o 
   4   1  11      698.54      750.43     30.64 o 
   5   1  11     1233.46     1093.48     45.93 o 
   6   1  11       24.14       27.54     22.41 o 
   7   1  11       51.55       55.46     29.05 o 
   8   1  11       82.70       86.70     33.81 o 
  -6   2  11       38.58       29.53     19.12 o 
  -5   2  11       48.55       32.37     17.93 o 
  -4   2  11      204.26      219.21     25.79 o 
  -3   2  11      322.29      280.94     22.39 o 
  -2   2  11        4.15        0.00      9.28 o 
  -1   2  11      679.76      700.73     44.10 o 
   0   2  11      111.75      133.48     17.70 o 
   1   2  11       82.01       70.39     13.79 o 
   2   2  11       78.96      109.82     14.88 o 
   3   2  11      200.57      210.97     44.43 o 
   4   2  11        1.86       14.91     10.49 o 
   5   2  11       11.36        1.92     14.30 o 
   6   2  11       65.29       63.73     18.45 o 
   7   2  11       96.61      126.99     23.51 o 
   8   2  11        3.75       15.31     26.60 o 
  -5   3  11      151.39      157.06     25.91 o 
  -4   3  11        1.51        0.00     20.88 o 
  -3   3  11       35.13       30.64     12.95 o 
  -2   3  11      286.92      311.19     22.62 o 
  -1   3  11      380.06      409.77     24.68 o 
   0   3  11       64.88       49.30     17.27 o 
   1   3  11      457.86      434.03     24.16 o 
   2   3  11      631.66      643.98     31.67 o 
   3   3  11     1542.36     1476.18     41.16 o 
   4   3  11      839.29      804.74     51.03 o 
   5   3  11        1.46        0.00     12.62 o 
   6   3  11      106.43       97.38     21.71 o 
   7   3  11      651.46      675.37     41.28 o 
   8   3  11      351.64      304.90     46.52 o 
  -5   4  11      295.18      329.92     65.04 o 
  -4   4  11       72.69       48.67     27.56 o 
  -3   4  11      158.86      155.26     21.71 o 
  -2   4  11       97.70      106.02     16.22 o 
  -1   4  11     1981.74     1879.43     49.31 o 
   0   4  11      210.77      197.08     19.42 o 
   1   4  11       79.16       56.65     14.75 o 
   2   4  11        6.52        0.00     12.29 o 
   3   4  11      427.81      441.42     24.55 o 
   4   4  11      216.44      226.30     25.25 o 
   5   4  11       27.92       28.72     15.74 o 
   6   4  11      130.60      136.62     54.12 o 
   7   4  11      100.25      103.86     22.81 o 
   8   4  11       35.75       27.03     29.29 o 
  -4   5  11        9.70       14.85     25.06 o 
  -3   5  11       90.74       80.02     21.59 o 
  -2   5  11      371.28      397.33     26.22 o 
  -1   5  11     1402.08     1409.64     43.42 o 
   0   5  11      201.98      178.56     19.23 o 
   1   5  11      146.69      142.54     28.81 o 
   2   5  11     1367.35     1307.59     68.74 o 
   3   5  11     2737.14     2617.43     73.29 o 
   4   5  11     1168.25     1228.23     98.39 o 
   5   5  11        9.56       32.81     16.26 o 
   6   5  11     1142.64     1111.89     58.72 o 
   7   5  11      988.84      957.99     49.59 o 
   8   5  11       91.12       83.30     23.43 o 
  -4   6  11      219.27      207.61     42.76 o 
  -3   6  11        2.63        0.00     14.77 o 
  -2   6  11       45.73       44.88     19.35 o 
  -1   6  11     1252.92     1300.53     53.60 o 
   0   6  11      543.49      596.27     30.40 o 
   1   6  11        1.20        3.11     10.63 o 
   2   6  11      781.38      791.99     40.30 o 
   3   6  11     1016.39     1004.38     47.12 o 
   4   6  11      126.16      145.15     30.07 o 
   5   6  11       34.52       60.84     19.18 o 
   6   6  11      353.27      312.68     32.28 o 
   7   6  11      133.19      135.03     25.12 o 
   8   6  11        0.40        6.03     17.75 o 
  -3   7  11        6.03       15.80     18.67 o 
  -2   7  11      144.17      171.93     28.42 o 
  -1   7  11       49.11       45.66     23.07 o 
   0   7  11      132.17      160.14     19.51 o 
   1   7  11       47.51       75.92     26.57 o 
   2   7  11        1.70        1.82     15.97 o 
   3   7  11       88.75      101.35     21.64 o 
   4   7  11       81.31       56.07     18.93 o 
   5   7  11      184.07      226.65     29.04 o 
   6   7  11      103.85      152.17     26.39 o 
   7   7  11       25.33       60.61     21.41 o 
   8   7  11       17.40       14.38     23.26 o 
  -2   8  11      215.08      313.46     50.16 o 
  -1   8  11      400.92      464.25     38.40 o 
   0   8  11       45.87       44.27     18.78 o 
   1   8  11      488.61      498.22     46.71 o 
   2   8  11      991.79     1065.43     51.31 o 
   3   8  11      705.72      660.88     42.55 o 
   4   8  11       54.27       64.88     23.41 o 
   5   8  11      180.50      185.17     28.50 o 
   6   8  11      204.10      185.27     41.49 o 
   7   8  11      236.95      242.69     45.98 o 
   0   9  11        8.10        0.00     17.46 o 
   1   9  11      122.00      147.82     26.25 o 
   2   9  11       99.72       84.41     28.73 o 
   3   9  11        2.30        0.00     16.71 o 
   4   9  11        0.46        0.00     16.67 o 
   5   9  11       27.32       15.82     19.47 o 
   6   9  11       12.06        0.00     23.14 o 
   3  10  11      367.35      381.26     37.32 o 
   4  10  11        1.30        0.00     16.96 o 
  -2  -6  12       73.00      118.50     26.83 o 
  -1  -6  12       38.73       24.40     32.91 o 
   0  -6  12        0.42        0.00     20.84 o 
  -4  -5  12      172.02      170.50     43.62 o 
  -3  -5  12        0.08        2.86     19.56 o 
  -2  -5  12      293.64      307.72     42.70 o 
  -1  -5  12      904.07     1009.74     52.43 o 
   0  -5  12      185.33      187.91     31.61 o 
   1  -5  12       20.85       46.89     19.41 o 
   2  -5  12      505.62      448.37     56.54 o 
  -5  -4  12      349.11      375.48     37.37 o 
  -4  -4  12      116.76      124.52     26.24 o 
  -3  -4  12      150.93      153.98     27.21 o 
  -2  -4  12      306.00      360.06     33.64 o 
  -1  -4  12      561.99      548.51     57.61 o 
   0  -4  12       19.98       38.49     18.90 o 
   1  -4  12      426.44      290.38     31.27 o 
   2  -4  12      153.95      151.65     26.19 o 
   3  -4  12      191.66      157.71     39.42 o 
  -5  -3  12        6.68       18.51     19.89 o 
  -4  -3  12        1.80       12.36     17.96 o 
  -3  -3  12        0.29        2.75     15.55 o 
  -2  -3  12       20.45        0.00     14.15 o 
  -1  -3  12       89.46       56.63     21.07 o 
   0  -3  12      120.86      119.27     23.89 o 
   1  -3  12       97.61      126.82     23.91 o 
   2  -3  12      271.79      299.09     44.33 o 
   3  -3  12       75.53       67.13     33.01 o 
   4  -3  12      113.52      155.22     39.49 o 
   5  -3  12      204.32      276.23     47.52 o 
  -6  -2  12      250.30      287.68     80.97 o 
  -5  -2  12      162.70      176.00     41.86 o 
  -4  -2  12       53.63       20.15     17.84 o 
  -3  -2  12      844.77      824.91     45.56 o 
  -2  -2  12      960.45     1043.04     50.53 o 
  -1  -2  12      330.11      391.97     33.54 o 
   0  -2  12      213.25      269.07     39.34 o 
   1  -2  12      977.69      981.04     47.94 o 
   2  -2  12      442.87      398.19     33.96 o 
   3  -2  12      102.84      105.96     22.11 o 
   4  -2  12       47.96        3.42     23.41 o 
   5  -2  12        5.29        8.56     25.52 o 
  -6  -1  12       95.34       96.77     25.35 o 
  -5  -1  12       34.81       20.52     17.21 o 
  -4  -1  12       57.46       64.17     36.54 o 
  -3  -1  12       77.71       40.75     17.89 o 
  -2  -1  12       79.69       68.59     20.84 o 
  -1  -1  12      213.23      198.10     33.64 o 
   0  -1  12       53.76       61.61     19.03 o 
   1  -1  12        2.89        0.00     13.51 o 
   2  -1  12      197.07      215.90     26.41 o 
   3  -1  12      164.62      176.86     35.75 o 
   4  -1  12       29.65       41.07     18.16 o 
  -6   0  12        3.33        0.00     16.90 o 
  -5   0  12        5.80        6.90     16.65 o 
  -4   0  12       57.69       79.08     21.08 o 
  -3   0  12      398.04      392.37     32.95 o 
  -2   0  12      627.75      649.82     39.88 o 
  -1   0  12       49.59       75.89     28.73 o 
   0   0  12      211.13      251.67     26.79 o 
   1   0  12     1384.52     1489.72     65.56 o 
   2   0  12     1524.89     1460.33     54.82 o 
   3   0  12       90.55       75.12     18.56 o 
   4   0  12      140.86      126.78     23.12 o 
   5   0  12      643.34      727.29     57.80 o 
  -5   1  12        5.10       14.39     16.68 o 
  -4   1  12        4.93       11.95     15.87 o 
  -3   1  12      496.49      607.83     59.13 o 
  -2   1  12      254.13      270.58     28.54 o 
  -1   1  12       24.37        7.35     10.99 o 
   0   1  12        6.28        0.00     10.11 o 
   1   1  12       25.60       35.35     12.52 o 
   2   1  12        0.52       16.99     11.20 o 
   3   1  12      373.38      377.64     24.25 o 
   4   1  12       84.49       62.73     17.67 o 
   5   1  12      111.21       98.78     21.69 o 
   6   1  12        8.33        4.29     15.70 o 
   7   1  12      180.88      135.30     37.08 o 
  -5   2  12        1.03        0.00     15.78 o 
  -4   2  12        0.40       11.80     18.65 o 
  -3   2  12      379.82      370.61     25.76 o 
  -2   2  12      242.95      210.68     20.67 o 
  -1   2  12       68.53       74.02     14.55 o 
   0   2  12      341.02      326.24     22.79 o 
   1   2  12     1329.55     1397.11     45.32 o 
   2   2  12      357.04      414.02     24.66 o 
   3   2  12        2.20       15.23     17.40 o 
   4   2  12      585.44      606.34     37.10 o 
   5   2  12      395.35      446.05     33.44 o 
   6   2  12       50.38       68.24     19.74 o 
   7   2  12       14.11        3.94     18.25 o 
  -5   3  12       23.88       17.62     18.14 o 
  -4   3  12      224.24      221.50     43.41 o 
  -3   3  12      642.57      645.92     32.46 o 
  -2   3  12      163.00      202.76     20.90 o 
  -1   3  12      117.68      104.31     17.06 o 
   0   3  12     1114.67     1124.22     46.08 o 
   1   3  12     1378.59     1386.04     67.57 o 
   2   3  12       45.81       62.04     14.14 o 
   3   3  12      176.78      199.62     19.31 o 
   4   3  12      139.53      147.16     23.47 o 
   5   3  12      187.45      161.32     24.79 o 
   6   3  12      122.81      108.30     35.68 o 
   7   3  12       56.76       69.99     21.56 o 
   8   3  12       37.71       39.49     28.67 o 
  -4   4  12        6.35        9.83     24.10 o 
  -3   4  12        3.87        0.04     14.48 o 
  -2   4  12        4.64        0.00     11.93 o 
  -1   4  12       15.87       21.89     12.29 o 
   0   4  12      483.36      487.82     28.00 o 
   1   4  12      382.46      344.77     24.25 o 
   2   4  12       28.66       26.63     11.83 o 
   3   4  12      195.29      179.00     22.08 o 
   4   4  12     1574.78     1550.46     67.19 o 
   5   4  12      635.97      634.92     56.04 o 
   6   4  12       29.89       34.37     17.76 o 
   7   4  12      150.18      123.93     24.73 o 
   8   4  12      548.70      621.64     55.96 o 
  -3   5  12      683.65      633.03     44.17 o 
  -2   5  12       90.50      133.36     19.24 o 
  -1   5  12      328.00      278.52     23.55 o 
   0   5  12     1799.22     1870.14     51.70 o 
   1   5  12     1729.40     1592.39     72.73 o 
   2   5  12      199.59      115.69     31.51 o 
   3   5  12      342.00      311.84     39.05 o 
   4   5  12      884.28      941.54     80.58 o 
   5   5  12      418.62      358.20     33.07 o 
   6   5  12       14.11       14.21     17.67 o 
   7   5  12       19.72       39.95     20.91 o 
   8   5  12       77.07       80.76     23.94 o 
  -3   6  12       21.44       34.15     33.53 o 
  -2   6  12       10.52       13.79     17.02 o 
  -1   6  12        3.81       10.13     12.82 o 
   0   6  12        5.34       13.26     12.33 o 
   1   6  12      118.52      133.13     18.94 o 
   2   6  12       96.21       48.78     24.91 o 
   3   6  12      108.30      124.56     23.64 o 
   4   6  12      197.84      230.86     29.30 o 
   5   6  12      164.27      170.52     35.52 o 
   6   6  12        0.14        6.31     17.60 o 
   7   6  12      134.87      126.40     26.91 o 
  -2   7  12       35.35       55.15     22.31 o 
  -1   7  12      583.99      552.70     85.13 o 
   0   7  12      810.22      832.89     46.90 o 
   1   7  12      150.25      162.84     20.78 o 
   2   7  12       46.37       53.31     23.12 o 
   3   7  12     1184.03     1140.30     53.49 o 
   4   7  12     1194.92     1205.51     56.12 o 
   5   7  12      123.45      108.95     25.03 o 
   6   7  12      171.99      179.44     29.92 o 
   7   7  12      353.95      332.32     37.57 o 
   0   8  12      344.25      365.57     35.40 o 
   1   8  12      185.28      179.71     22.01 o 
   2   8  12       19.81        0.00     15.66 o 
   3   8  12      115.45      110.82     25.41 o 
   4   8  12       27.10       16.92     21.40 o 
   5   8  12       15.78        7.60     17.50 o 
   6   8  12        0.00        0.00     17.28 o 
   2   9  12       37.24       33.81     19.50 o 
   3   9  12      128.67      149.34     43.89 o 
   4   9  12      209.95      254.12     50.32 o 
   5   9  12      172.63      160.31     45.71 o 
  -1  -5  13      342.23      310.58     49.05 o 
  -3  -4  13       27.55       14.39     18.73 o 
  -2  -4  13        9.35        0.00     16.49 o 
  -1  -4  13       85.73      197.62     31.19 o 
   0  -4  13      387.64      365.74     38.42 o 
   1  -4  13       55.54       29.73     19.49 o 
   2  -4  13       91.16      104.17     25.51 o 
  -4  -3  13      376.37      388.07     41.28 o 
  -3  -3  13       13.01       10.84     18.74 o 
  -2  -3  13      484.72      461.79     43.04 o 
  -1  -3  13      861.70      948.43     51.32 o 
   0  -3  13      781.52      794.18     47.11 o 
   1  -3  13        2.55        0.00     16.58 o 
   2  -3  13      413.54      509.47     77.30 o 
   3  -3  13      426.51      358.91     53.43 o 
  -4  -2  13       39.16       47.41     20.92 o 
  -3  -2  13        1.24        7.54     17.16 o 
  -2  -2  13      132.44       98.86     23.01 o 
  -1  -2  13        2.64        2.70     15.56 o 
   0  -2  13       29.65       25.77     18.15 o 
   1  -2  13        1.62        0.00     16.91 o 
   2  -2  13        0.15        5.55     16.69 o 
   3  -2  13      325.98      305.33     37.15 o 
   4  -2  13       44.46       20.53     28.13 o 
  -5  -1  13      148.34      119.10     25.79 o 
  -4  -1  13       13.57       10.00     17.72 o 
  -3  -1  13        0.12        0.00     19.00 o 
  -2  -1  13      562.32      611.98     42.13 o 
  -1  -1  13      548.71      600.50     60.99 o 
   0  -1  13      376.17      426.14     35.89 o 
   1  -1  13      123.12      115.53     23.61 o 
   2  -1  13      919.38      974.46     61.39 o 
   3  -1  13      414.63      440.37     35.89 o 
   4  -1  13      210.27      200.20     32.70 o 
  -5   0  13      102.52       94.84     28.67 o 
  -4   0  13       11.63       11.77     17.86 o 
  -3   0  13      118.83      103.25     24.24 o 
  -2   0  13      142.52      165.78     26.51 o 
  -1   0  13      180.17      251.04     42.81 o 
   0   0  13        3.62       16.78     16.60 o 
   1   0  13        3.30        0.00     19.40 o 
   2   0  13        1.39       11.89     14.73 o 
   3   0  13       19.93       41.36     18.47 o 
   4   0  13        2.60        2.21     16.45 o 
   5   0  13      207.19      189.84     38.88 o 
  -4   1  13        7.40       18.76     17.27 o 
  -3   1  13      174.24      193.31     28.01 o 
  -2   1  13     1149.23     1149.66     60.07 o 
  -1   1  13      835.27      845.88     70.72 o 
   0   1  13      171.26      134.51     23.90 o 
   1   1  13      640.73      569.53     38.27 o 
   2   1  13     2148.62     2134.29     68.46 o 
   3   1  13     1406.71     1394.88     58.76 o 
   4   1  13       33.72       34.88     17.47 o 
   5   1  13      426.84      398.50     34.15 o 
   6   1  13      692.40      724.49     84.48 o 
  -4   2  13        4.25        0.00     16.90 o 
  -3   2  13      185.51      187.65     27.59 o 
  -2   2  13      746.85      777.80     34.96 o 
  -1   2  13      548.28      576.55     30.41 o 
   0   2  13      120.08      104.39     26.09 o 
   1   2  13      177.47      177.44     34.93 o 
   2   2  13      391.39      465.16     28.08 o 
   3   2  13       88.65       71.82     16.05 o 
   4   2  13       56.23       51.84     19.42 o 
   5   2  13       45.22       33.79     18.79 o 
   6   2  13        3.52        3.51     16.57 o 
  -4   3  13        8.05        0.00     25.18 o 
  -3   3  13       20.35        6.16     13.40 o 
  -2   3  13       17.23        7.82     13.14 o 
  -1   3  13       25.18       24.12     13.80 o 
   0   3  13       26.75       25.65     13.31 o 
   1   3  13       59.62       53.76     14.34 o 
   2   3  13      601.10      693.08     32.13 o 
   3   3  13       69.24       59.82     30.28 o 
   4   3  13      118.12       74.78     20.05 o 
   5   3  13      264.91      262.24     32.85 o 
   6   3  13      451.07      554.81     57.73 o 
   7   3  13        2.50        0.00     17.22 o 
  -3   4  13      112.17      167.24     28.50 o 
  -2   4  13     1115.07     1160.91     43.01 o 
  -1   4  13      272.49      249.85     26.50 o 
   0   4  13      153.41      126.15     19.20 o 
   1   4  13      887.84      910.29     49.78 o 
   2   4  13     1630.68     1625.08     66.28 o 
   3   4  13      180.85      132.93     25.97 o 
   4   4  13       19.40        0.00     15.15 o 
   5   4  13      286.11      263.09     31.54 o 
   6   4  13      252.67      283.66     33.24 o 
   7   4  13       77.99       60.36     39.92 o 
  -3   5  13      106.46      142.78     28.30 o 
  -2   5  13       30.77       31.31     15.15 o 
  -1   5  13      123.19      140.59     20.51 o 
   0   5  13        8.90        4.29     12.04 o 
   1   5  13       35.47       30.66     13.54 o 
   2   5  13       71.20       54.80     24.94 o 
   3   5  13        3.06       15.98     16.87 o 
   4   5  13       79.76       59.02     20.97 o 
   5   5  13      359.10      426.92     37.13 o 
   6   5  13       65.48       67.32     21.73 o 
   7   5  13        0.84        7.97     19.01 o 
  -2   6  13      253.64      317.51     35.16 o 
  -1   6  13      158.73      153.50     21.34 o 
   0   6  13      405.65      504.93     31.07 o 
   1   6  13     1117.37     1076.51     45.99 o 
   2   6  13      510.91      573.13     40.63 o 
   3   6  13        2.98        0.04     15.96 o 
   4   6  13      414.67      461.08     38.73 o 
   5   6  13      380.07      343.12     35.40 o 
   6   6  13       52.61       59.33     22.74 o 
  -1   7  13        3.59        3.16     18.22 o 
   0   7  13      146.60      157.59     30.44 o 
   1   7  13      396.45      382.15     31.12 o 
   2   7  13        0.42        6.45     18.25 o 
   3   7  13       46.52       16.79     19.23 o 
   4   7  13       20.17       27.95     17.73 o 
   5   7  13        0.49        4.65     19.06 o 
   6   7  13       14.97        4.96     20.24 o 
   1   8  13      188.49      160.60     28.73 o 
   2   8  13      124.91      144.02     28.28 o 
   3   8  13        0.21       11.99     19.07 o 
   4   8  13      377.10      414.78     62.72 o 
   5   8  13      404.97      515.08     61.18 o 
  -2  -3  14       12.59       11.63     28.40 o 
  -1  -3  14       66.42       52.35     24.13 o 
   0  -3  14        0.00       14.38     19.60 o 
   1  -3  14       41.83        2.25     19.13 o 
  -3  -2  14      392.35      408.17     39.80 o 
  -2  -2  14       34.46       63.87     23.34 o 
  -1  -2  14      106.45      106.05     25.17 o 
   0  -2  14      894.29      964.88     53.20 o 
   1  -2  14      842.60      983.13     53.52 o 
   2  -2  14       10.21        0.70     17.13 o 
   3  -2  14      107.32       80.75     25.04 o 
  -3  -1  14      123.89       89.87     41.64 o 
  -2  -1  14       38.07       21.96     20.80 o 
  -1  -1  14      427.58      484.26     39.95 o 
   0  -1  14       94.88      137.70     26.55 o 
   1  -1  14       24.60       45.40     20.95 o 
   2  -1  14       13.54        2.79     17.57 o 
   3  -1  14       25.11       20.86     19.83 o 
   4  -1  14       14.84       47.68     21.97 o 
  -3   0  14       94.73       93.98     27.69 o 
  -2   0  14        1.55        0.00     16.47 o 
  -1   0  14      252.81      237.11     32.09 o 
   0   0  14      970.77      927.71     49.94 o 
   1   0  14      562.61      543.76     40.30 o 
   2   0  14      130.05      141.23     51.24 o 
   3   0  14      688.46      775.72    128.92 o 
   4   0  14      903.90     1036.65     74.04 o 
   5   0  14      164.23      117.14     36.62 o 
  -3   1  14      215.14      230.56     31.11 o 
  -2   1  14       11.08       11.49     18.27 o 
  -1   1  14      816.93      892.93     48.56 o 
   0   1  14      669.70      734.80     63.08 o 
   1   1  14      309.21      345.24     36.77 o 
   2   1  14       74.88       59.23     26.91 o 
   3   1  14      312.90      293.73     31.40 o 
   4   1  14       16.42       12.97     25.29 o 
   5   1  14       76.93       29.05     27.25 o 
  -3   2  14        2.27        0.00     17.90 o 
  -2   2  14        2.20       11.81     17.89 o 
  -1   2  14      268.91      288.62     33.89 o 
   0   2  14      225.35      215.17     32.76 o 
   1   2  14      141.62      137.64     31.90 o 
   2   2  14       93.87       97.58     18.08 o 
   3   2  14      380.15      412.19     28.06 o 
   4   2  14      290.04      302.42     32.39 o 
   5   2  14       46.05       30.46     19.90 o 
  -3   3  14        2.22        9.21     15.07 o 
  -2   3  14      474.29      493.30     31.27 o 
  -1   3  14      897.62      966.64     59.38 o 
   0   3  14      405.58      486.88     33.63 o 
   1   3  14       74.47       79.94     23.84 o 
   2   3  14      778.09      711.71     34.54 o 
   3   3  14      886.58      920.50     48.63 o 
   4   3  14      148.79      180.35     28.37 o 
   5   3  14      175.94      154.02     27.46 o 
   6   3  14       89.83       66.38     23.32 o 
  -2   4  14       75.68       80.60     18.67 o 
  -1   4  14       99.44      101.31     19.57 o 
   0   4  14        0.61        4.15     15.48 o 
   1   4  14      209.51      199.05     22.93 o 
   2   4  14        6.26        0.00     12.01 o 
   3   4  14       62.93       52.41     20.11 o 
   4   4  14       62.71       66.03     21.72 o 
   5   4  14        4.48        0.00     18.51 o 
   6   4  14       63.81       63.44     23.81 o 
  -1   5  14      842.36      844.05     41.49 o 
   0   5  14      159.79      155.31     21.76 o 
   1   5  14       32.55       19.49     14.34 o 
   2   5  14      596.11      643.35     34.24 o 
   3   5  14     1185.92     1209.83     60.51 o 
   4   5  14      167.78      217.43     30.95 o 
   5   5  14       74.79       89.46     25.51 o 
   0   6  14        4.94        7.21     14.40 o 
   1   6  14       76.13       53.95     28.17 o 
   2   6  14       84.07      103.81     24.27 o 
   3   6  14       11.96        5.64     21.38 o 
   4   6  14        6.78        0.00     16.95 o 
   5   6  14        0.59        3.45     17.99 o 
   1   7  14      172.13      189.70     23.84 o 
   2   7  14      435.00      464.30     45.87 o 
   3   7  14      198.69      206.07     32.09 o 
   4   7  14        0.19        9.40     22.20 o 
  -1  -1  15       33.17       59.38     34.85 o 
   0  -1  15       95.38      126.77     27.42 o 
   1  -1  15      424.50      468.26    102.23 o 
  -1   0  15       21.22        0.00     18.20 o 
   0   0  15      330.40      404.39     39.41 o 
   1   0  15      464.90      510.05     42.04 o 
   2   0  15      153.57      168.59     29.66 o 
   3   0  15        1.31        0.00     17.59 o 
  -2   1  15        6.72        0.00     23.60 o 
  -1   1  15        4.84       23.32     20.83 o 
   0   1  15       42.73       55.65     24.45 o 
   1   1  15      343.11      329.48     35.07 o 
   2   1  15       95.66       78.31     24.81 o 
   3   1  15       70.78       48.63     20.70 o 
  -1   2  15       29.13       35.23     26.56 o 
   0   2  15      581.09      639.08     44.70 o 
   1   2  15      542.03      464.51     39.59 o 
   2   2  15       39.04       10.15     22.86 o 
   3   2  15      163.45      159.44     40.49 o 
   4   2  15      220.57      228.79     46.36 o 
  -1   3  15       88.61      107.88     26.89 o 
   0   3  15       26.68       21.47     20.24 o 
   1   3  15        1.65        0.00     13.12 o 
   2   3  15       14.53       25.05     14.90 o 
   3   3  15       33.18       34.07     20.07 o 
   4   3  15       34.43       55.05     25.89 o 
   0   4  15      518.67      571.66     40.54 o 
   1   4  15      226.90      274.01     26.22 o 
   2   4  15        4.38        0.00     13.33 o 
   3   4  15      370.32      405.73     52.35 o 
   4   4  15      326.82      425.94     49.47 o 
   1   5  15       27.65       12.66     15.42 o 
   2   5  15      117.77      118.44     26.38 o 
   3   5  15      141.67      100.25     26.05 o 
                                                 
